# Supplementary material for: Histone Methylation Participates in Gene Expression Control during the Early Development of the Pacific Oyster Crassostrea gigas
Source: Genes (Basel). 2019 Sep 10;10(9):695. doi: 10.3390/genes10090695 (PMC6771004; doi:10.3390/genes10090695)
Supplement: Supplementary file 1 [file genes-10-00695-s001.zip]

Archive with 7 entries (5 files):
- genes-576805-supplementary/
- genes-576805-supplementary/Supplementary_data/
- genes-576805-supplementary/Supplementary_data/Supplementary_Data_1_Table_1_qPCR_Primers.rtf
- genes-576805-supplementary/Supplementary_data/Supplementary_Data_1_Table_2_Cluster_1_147_genes.pdf
- genes-576805-supplementary/Supplementary_data/Supplementary_Data_2_Table_3_Cluster_2_90_genes.pdf
- genes-576805-supplementary/Supplementary_data/Supplementary_Data_3_Table_4_Cluster_3_139_genes.pdf
- genes-576805-supplementary/Supplementary_data/Supplementary_Data_4_Table_5_Go_term_enrichment.xlsx
