# Supplementary material for: Histone Methylation Participates in Gene Expression Control during the Early Development of the Pacific Oyster Crassostrea gigas
Source: Genes (Basel). 2019 Sep 10;10(9):695. doi: 10.3390/genes10090695 (PMC6771004; doi:10.3390/genes10090695)
Supplement: Supplementary file 1 [file genes-10-00695-s001.zip › genes-576805-supplementary/Supplementary_data/Supplementary_Data_4_Table_5_Go_term_enrichment.xlsx]

## Sheet: 90 gènes +++ methylstat
category	over_represented_pvalue	under_represented_pvalue	numDEInCat	numInCat	term	ontology	enrichissement
GO:0005882	4.49964e-05	1	2	7	intermediate filament	CC	0.285714
GO:0004952	0.00149224	1	1	1	dopamine neurotransmitter receptor activity	MF	1
GO:0005198	0.00223191	0.999953	2	47	structural molecule activity	MF	0.0425532
GO:0050829	0.00298233	0.999998	1	2	defense response to Gram-negative bacterium	BP	0.5
GO:0050830	0.00298233	0.999998	1	2	defense response to Gram-positive bacterium	BP	0.5
GO:0000087	0.00447027	0.999994	1	3	mitotic M phase	BP	0.333333
GO:0008250	0.00447027	0.999994	1	3	oligosaccharyltransferase complex	CC	0.333333
GO:0004579	0.00595606	0.999987	1	4	dolichyl-diphosphooligosaccharide-protein glycotransferase activity	MF	0.25
GO:0005887	0.00892121	0.999968	1	6	integral component of plasma membrane	CC	0.166667
GO:0016641	0.00892121	0.999968	1	6	oxidoreductase activity, acting on the CH-NH2 group of donors, oxygen as acceptor	MF	0.166667
GO:0005509	0.0176565	0.996186	5	1038	calcium ion binding	MF	0.00481696
GO:0005215	0.0331292	0.99712	2	192	transporter activity	MF	0.0104167
GO:0004497	0.0395436	0.999262	1	27	monooxygenase activity	MF	0.037037
GO:0016021	0.0526268	0.984778	5	1389	integral component of membrane	CC	0.00359971
GO:0008378	0.0566293	0.998459	1	39	galactosyltransferase activity	MF	0.025641
GO:0043401	0.0678562	0.997768	1	47	steroid hormone mediated signaling pathway	BP	0.0212766
GO:0043565	0.0684205	0.991125	2	288	sequence-specific DNA binding	MF	0.00694444
GO:0003707	0.0761914	0.997171	1	53	steroid hormone receptor activity	MF	0.0188679
GO:0016020	0.0887842	0.970132	5	1617	membrane	CC	0.00309215
GO:0006486	0.102114	0.994843	1	72	protein glycosylation	BP	0.0138889
GO:0003700	0.109236	0.981483	2	379	transcription factor activity, sequence-specific DNA binding	MF	0.00527704
GO:0016491	0.112603	0.980571	2	386	oxidoreductase activity	MF	0.00518135
GO:0006810	0.13034	0.975489	2	422	transport	BP	0.00473934
GO:0004888	0.132554	0.991181	1	95	transmembrane signaling receptor activity	MF	0.0105263
GO:0007166	0.135153	0.990821	1	97	cell surface receptor signaling pathway	BP	0.0103093
GO:0055085	0.147145	0.970252	2	455	transmembrane transport	BP	0.0043956
GO:0006355	0.168091	0.963167	2	495	regulation of transcription, DNA-templated	BP	0.0040404
GO:0005525	0.172344	0.961654	2	503	GTP binding	MF	0.00397614
GO:0006030	0.18436	0.98254	1	136	chitin metabolic process	BP	0.00735294
GO:0008061	0.185585	0.982298	1	137	chitin binding	MF	0.00729927
GO:0008234	0.1929	0.980813	1	143	cysteine-type peptidase activity	MF	0.00699301
GO:0016705	0.200152	0.979278	1	149	oxidoreductase activity, acting on paired donors, with incorporation or reduction of molecular oxygen	MF	0.00671141
GO:0005634	0.208078	0.947965	2	569	nucleus	CC	0.00351494
GO:0006184	0.245776	0.968124	1	188	NA	NA	0.00531915
GO:0003924	0.258182	0.964632	1	199	GTPase activity	MF	0.00502513
GO:0055114	0.259095	0.925443	2	661	oxidation-reduction process	BP	0.00302572
GO:0015031	0.273687	0.959982	1	213	protein transport	BP	0.00469484
GO:0007264	0.276969	0.958956	1	216	small GTPase mediated signal transduction	BP	0.00462963
GO:0005506	0.28457	0.956525	1	223	iron ion binding	MF	0.0044843
GO:0007155	0.28457	0.956525	1	223	cell adhesion	BP	0.0044843
GO:0020037	0.289952	0.954756	1	228	heme binding	MF	0.00438596
GO:0003677	0.295418	0.907288	2	726	DNA binding	MF	0.00275482
GO:0005737	0.321432	0.943598	1	258	cytoplasm	CC	0.00387597
GO:0004725	0.37283	0.922272	1	310	protein tyrosine phosphatase activity	MF	0.00322581
GO:0005576	0.377569	0.920102	1	315	extracellular region	CC	0.0031746
GO:0006470	0.385079	0.916591	1	323	protein dephosphorylation	BP	0.00309598
GO:0004930	0.438679	0.888843	1	383	G-protein coupled receptor activity	MF	0.00261097
GO:0007186	0.448003	0.883514	1	394	G-protein coupled receptor signaling pathway	BP	0.00253807
GO:0008152	0.531228	0.828721	1	501	metabolic process	BP	0.00199601
GO:0006508	0.545376	0.818016	1	521	proteolysis	BP	0.00191939
GO:0007165	0.575064	0.794114	1	565	signal transduction	BP	0.00176991
GO:0046872	0.702195	0.6662	1	795	metal ion binding	MF	0.00125786
GO:0005622	0.794561	0.444494	2	1918	intracellular	CC	0.00104275
GO:0003676	0.841402	0.460018	1	1196	nucleic acid binding	MF	0.00083612
GO:0005515	0.848107	0.265389	8	6808	protein binding	MF	0.00117509
GO:0008270	0.858476	0.342257	2	2217	zinc ion binding	MF	0.00090212
GO:0000012	1	0.997018	0	2	single strand break repair	BP	0
GO:0000015	1	0.99553	0	3	phosphopyruvate hydratase complex	CC	0
GO:0000030	1	0.997018	0	2	mannosyltransferase activity	MF	0
GO:0000042	1	0.989599	0	7	protein targeting to Golgi	BP	0
GO:0000045	1	0.998508	0	1	autophagosome assembly	BP	0
GO:0000049	1	0.988122	0	8	tRNA binding	MF	0
GO:0000062	1	0.989599	0	7	fatty-acyl-CoA binding	MF	0
GO:0000077	1	0.99553	0	3	DNA damage checkpoint	BP	0
GO:0000079	1	0.983703	0	11	regulation of cyclin-dependent protein serine/threonine kinase activity	BP	0
GO:0000103	1	0.998508	0	1	sulfate assimilation	BP	0
GO:0000104	1	0.998508	0	1	succinate dehydrogenase activity	MF	0
GO:0000118	1	0.998508	0	1	histone deacetylase complex	CC	0
GO:0000122	1	0.998508	0	1	negative regulation of transcription from RNA polymerase II promoter	BP	0
GO:0000123	1	0.99553	0	3	histone acetyltransferase complex	CC	0
GO:0000124	1	0.99553	0	3	SAGA complex	CC	0
GO:0000139	1	0.980768	0	13	Golgi membrane	CC	0
GO:0000145	1	0.991079	0	6	exocyst	CC	0
GO:0000150	1	0.998508	0	1	recombinase activity	MF	0
GO:0000151	1	0.986647	0	9	ubiquitin ligase complex	CC	0
GO:0000154	1	0.997018	0	2	rRNA modification	BP	0
GO:0000155	1	0.99553	0	3	phosphorelay sensor kinase activity	MF	0
GO:0000156	1	0.997018	0	2	phosphorelay response regulator activity	MF	0
GO:0000159	1	0.994044	0	4	protein phosphatase type 2A complex	CC	0
GO:0000160	1	0.99256	0	5	phosphorelay signal transduction system	BP	0
GO:0000166	1	0.398966	0	606	nucleotide binding	MF	0
GO:0000172	1	0.998508	0	1	ribonuclease MRP complex	CC	0
GO:0000175	1	0.997018	0	2	3'-5'-exoribonuclease activity	MF	0
GO:0000176	1	0.998508	0	1	nuclear exosome (RNase complex)	CC	0
GO:0000178	1	0.997018	0	2	exosome (RNase complex)	CC	0
GO:0000179	1	0.997018	0	2	rRNA (adenine-N6,N6-)-dimethyltransferase activity	MF	0
GO:0000184	1	0.99553	0	3	nuclear-transcribed mRNA catabolic process, nonsense-mediated decay	BP	0
GO:0000213	1	0.99553	0	3	tRNA-intron endonuclease activity	MF	0
GO:0000220	1	0.99553	0	3	vacuolar proton-transporting V-type ATPase, V0 domain	CC	0
GO:0000221	1	0.99256	0	5	vacuolar proton-transporting V-type ATPase, V1 domain	CC	0
GO:0000226	1	0.974923	0	17	microtubule cytoskeleton organization	BP	0
GO:0000228	1	0.99256	0	5	nuclear chromosome	CC	0
GO:0000242	1	0.99553	0	3	pericentriolar material	CC	0
GO:0000245	1	0.998508	0	1	spliceosomal complex assembly	BP	0
GO:0000256	1	0.997018	0	2	allantoin catabolic process	BP	0
GO:0000266	1	0.998508	0	1	mitochondrial fission	BP	0
GO:0000275	1	0.998508	0	1	mitochondrial proton-transporting ATP synthase complex, catalytic core F(1)	CC	0
GO:0000276	1	0.988122	0	8	mitochondrial proton-transporting ATP synthase complex, coupling factor F(o)	CC	0
GO:0000287	1	0.921046	0	55	magnesium ion binding	MF	0
GO:0000290	1	0.997018	0	2	deadenylation-dependent decapping of nuclear-transcribed mRNA	BP	0
GO:0000323	1	0.998508	0	1	lytic vacuole	CC	0
GO:0000334	1	0.998508	0	1	3-hydroxyanthranilate 3,4-dioxygenase activity	MF	0
GO:0000387	1	0.99553	0	3	spliceosomal snRNP assembly	BP	0
GO:0000398	1	0.988122	0	8	mRNA splicing, via spliceosome	BP	0
GO:0000439	1	0.994044	0	4	core TFIIH complex	CC	0
GO:0000444	1	0.998508	0	1	MIS12/MIND type complex	CC	0
GO:0000445	1	0.998508	0	1	THO complex part of transcription export complex	CC	0
GO:0000502	1	0.99553	0	3	proteasome complex	CC	0
GO:0000723	1	0.99256	0	5	telomere maintenance	BP	0
GO:0000724	1	0.998508	0	1	double-strand break repair via homologous recombination	BP	0
GO:0000774	1	0.997018	0	2	adenyl-nucleotide exchange factor activity	MF	0
GO:0000775	1	0.99256	0	5	chromosome, centromeric region	CC	0
GO:0000776	1	0.994044	0	4	kinetochore	CC	0
GO:0000784	1	0.998508	0	1	nuclear chromosome, telomeric region	CC	0
GO:0000785	1	0.99553	0	3	chromatin	CC	0
GO:0000786	1	0.93354	0	46	nucleosome	CC	0
GO:0000795	1	0.998508	0	1	synaptonemal complex	CC	0
GO:0000796	1	0.998508	0	1	condensin complex	CC	0
GO:0000808	1	0.994044	0	4	origin recognition complex	CC	0
GO:0000902	1	0.988122	0	8	cell morphogenesis	BP	0
GO:0000910	1	0.998508	0	1	cytokinesis	BP	0
GO:0000917	1	0.998508	0	1	barrier septum assembly	BP	0
GO:0000922	1	0.99256	0	5	spindle pole	CC	0
GO:0000930	1	0.998508	0	1	gamma-tubulin complex	CC	0
GO:0000975	1	0.991079	0	6	regulatory region DNA binding	MF	0
GO:0000976	1	0.977841	0	15	transcription regulatory region sequence-specific DNA binding	MF	0
GO:0000978	1	0.998508	0	1	RNA polymerase II core promoter proximal region sequence-specific DNA binding	MF	0
GO:0000982	1	0.998508	0	1	transcription factor activity, RNA polymerase II core promoter proximal region sequence-specific binding	MF	0
GO:0001104	1	0.974923	0	17	RNA polymerase II transcription cofactor activity	MF	0
GO:0001503	1	0.998508	0	1	ossification	BP	0
GO:0001510	1	0.991079	0	6	RNA methylation	BP	0
GO:0001518	1	0.994044	0	4	voltage-gated sodium channel complex	CC	0
GO:0001522	1	0.974923	0	17	pseudouridine synthesis	BP	0
GO:0001558	1	0.991079	0	6	regulation of cell growth	BP	0
GO:0001607	1	0.998508	0	1	neuromedin U receptor activity	MF	0
GO:0001609	1	0.998508	0	1	G-protein coupled adenosine receptor activity	MF	0
GO:0001614	1	0.99553	0	3	purinergic nucleotide receptor activity	MF	0
GO:0001664	1	0.997018	0	2	G-protein coupled receptor binding	MF	0
GO:0001671	1	0.998508	0	1	ATPase activator activity	MF	0
GO:0001682	1	0.997018	0	2	tRNA 5'-leader removal	BP	0
GO:0001726	1	0.99553	0	3	ruffle	CC	0
GO:0001733	1	0.99553	0	3	galactosylceramide sulfotransferase activity	MF	0
GO:0001784	1	0.99256	0	5	phosphotyrosine binding	MF	0
GO:0001882	1	0.991079	0	6	nucleoside binding	MF	0
GO:0001932	1	0.986647	0	9	regulation of protein phosphorylation	BP	0
GO:0001973	1	0.998508	0	1	adenosine receptor signaling pathway	BP	0
GO:0002098	1	0.99553	0	3	tRNA wobble uridine modification	BP	0
GO:0002143	1	0.998508	0	1	tRNA wobble position uridine thiolation	BP	0
GO:0002161	1	0.983703	0	11	aminoacyl-tRNA editing activity	MF	0
GO:0002224	1	0.998508	0	1	toll-like receptor signaling pathway	BP	0
GO:0003333	1	0.976381	0	16	amino acid transmembrane transport	BP	0
GO:0003678	1	0.982235	0	12	DNA helicase activity	MF	0
GO:0003682	1	0.94196	0	40	chromatin binding	MF	0
GO:0003684	1	0.976381	0	16	damaged DNA binding	MF	0
GO:0003689	1	0.998508	0	1	DNA clamp loader activity	MF	0
GO:0003697	1	0.991079	0	6	single-stranded DNA binding	MF	0
GO:0003708	1	0.998508	0	1	retinoic acid receptor activity	MF	0
GO:0003712	1	0.980768	0	13	transcription cofactor activity	MF	0
GO:0003713	1	0.977841	0	15	transcription coactivator activity	MF	0
GO:0003714	1	0.997018	0	2	transcription corepressor activity	MF	0
GO:0003721	1	0.998508	0	1	telomerase RNA reverse transcriptase activity	MF	0
GO:0003723	1	0.465195	0	506	RNA binding	MF	0
GO:0003725	1	0.997018	0	2	double-stranded RNA binding	MF	0
GO:0003726	1	0.997018	0	2	double-stranded RNA adenosine deaminase activity	MF	0
GO:0003729	1	0.994044	0	4	mRNA binding	MF	0
GO:0003735	1	0.464483	0	507	structural constituent of ribosome	MF	0
GO:0003743	1	0.956157	0	30	translation initiation factor activity	MF	0
GO:0003746	1	0.966218	0	23	translation elongation factor activity	MF	0
GO:0003747	1	0.99553	0	3	translation release factor activity	MF	0
GO:0003755	1	0.966218	0	23	peptidyl-prolyl cis-trans isomerase activity	MF	0
GO:0003756	1	0.998508	0	1	protein disulfide isomerase activity	MF	0
GO:0003774	1	0.926579	0	51	motor activity	MF	0
GO:0003777	1	0.864847	0	97	microtubule motor activity	MF	0
GO:0003779	1	0.821794	0	131	actin binding	MF	0
GO:0003796	1	0.994044	0	4	lysozyme activity	MF	0
GO:0003810	1	0.989599	0	7	protein-glutamine gamma-glutamyltransferase activity	MF	0
GO:0003824	1	0.308641	0	772	catalytic activity	MF	0
GO:0003840	1	0.991079	0	6	gamma-glutamyltransferase activity	MF	0
GO:0003841	1	0.998508	0	1	1-acylglycerol-3-phosphate O-acyltransferase activity	MF	0
GO:0003842	1	0.998508	0	1	1-pyrroline-5-carboxylate dehydrogenase activity	MF	0
GO:0003844	1	0.998508	0	1	1,4-alpha-glucan branching enzyme activity	MF	0
GO:0003847	1	0.998508	0	1	1-alkyl-2-acetylglycerophosphocholine esterase activity	MF	0
GO:0003854	1	0.99256	0	5	3-beta-hydroxy-delta5-steroid dehydrogenase activity	MF	0
GO:0003857	1	0.989599	0	7	3-hydroxyacyl-CoA dehydrogenase activity	MF	0
GO:0003865	1	0.998508	0	1	3-oxo-5-alpha-steroid 4-dehydrogenase activity	MF	0
GO:0003867	1	0.998508	0	1	4-aminobutyrate transaminase activity	MF	0
GO:0003868	1	0.998508	0	1	4-hydroxyphenylpyruvate dioxygenase activity	MF	0
GO:0003870	1	0.998508	0	1	5-aminolevulinate synthase activity	MF	0
GO:0003872	1	0.998508	0	1	6-phosphofructokinase activity	MF	0
GO:0003873	1	0.99553	0	3	6-phosphofructo-2-kinase activity	MF	0
GO:0003875	1	0.998508	0	1	ADP-ribosylarginine hydrolase activity	MF	0
GO:0003876	1	0.997018	0	2	AMP deaminase activity	MF	0
GO:0003878	1	0.997018	0	2	ATP citrate synthase activity	MF	0
GO:0003883	1	0.998508	0	1	CTP synthase activity	MF	0
GO:0003884	1	0.99553	0	3	D-amino-acid oxidase activity	MF	0
GO:0003885	1	0.997018	0	2	D-arabinono-1,4-lactone oxidase activity	MF	0
GO:0003886	1	0.998508	0	1	DNA (cytosine-5-)-methyltransferase activity	MF	0
GO:0003887	1	0.963333	0	25	DNA-directed DNA polymerase activity	MF	0
GO:0003896	1	0.989599	0	7	DNA primase activity	MF	0
GO:0003899	1	0.949033	0	35	DNA-directed RNA polymerase activity	MF	0
GO:0003904	1	0.998508	0	1	deoxyribodipyrimidine photo-lyase activity	MF	0
GO:0003905	1	0.998508	0	1	alkylbase DNA N-glycosylase activity	MF	0
GO:0003906	1	0.99553	0	3	DNA-(apurinic or apyrimidinic site) lyase activity	MF	0
GO:0003908	1	0.998508	0	1	methylated-DNA-[protein]-cysteine S-methyltransferase activity	MF	0
GO:0003909	1	0.994044	0	4	DNA ligase activity	MF	0
GO:0003910	1	0.994044	0	4	DNA ligase (ATP) activity	MF	0
GO:0003913	1	0.991079	0	6	DNA photolyase activity	MF	0
GO:0003916	1	0.997018	0	2	DNA topoisomerase activity	MF	0
GO:0003917	1	0.989599	0	7	DNA topoisomerase type I activity	MF	0
GO:0003918	1	0.989599	0	7	DNA topoisomerase type II (ATP-hydrolyzing) activity	MF	0
GO:0003920	1	0.998508	0	1	GMP reductase activity	MF	0
GO:0003922	1	0.998508	0	1	GMP synthase (glutamine-hydrolyzing) activity	MF	0
GO:0003934	1	0.998508	0	1	GTP cyclohydrolase I activity	MF	0
GO:0003937	1	0.998508	0	1	IMP cyclohydrolase activity	MF	0
GO:0003938	1	0.998508	0	1	IMP dehydrogenase activity	MF	0
GO:0003950	1	0.893858	0	75	NAD+ ADP-ribosyltransferase activity	MF	0
GO:0003951	1	0.964774	0	24	NAD+ kinase activity	MF	0
GO:0003952	1	0.998508	0	1	NAD+ synthase (glutamine-hydrolyzing) activity	MF	0
GO:0003953	1	0.997018	0	2	NAD+ nucleosidase activity	MF	0
GO:0003954	1	0.99553	0	3	NADH dehydrogenase activity	MF	0
GO:0003956	1	0.99553	0	3	NAD(P)+-protein-arginine ADP-ribosyltransferase activity	MF	0
GO:0003958	1	0.997018	0	2	NADPH-hemoprotein reductase activity	MF	0
GO:0003963	1	0.998508	0	1	RNA-3'-phosphate cyclase activity	MF	0
GO:0003964	1	0.725217	0	214	RNA-directed DNA polymerase activity	MF	0
GO:0003968	1	0.985174	0	10	RNA-directed RNA polymerase activity	MF	0
GO:0003972	1	0.998508	0	1	RNA ligase (ATP) activity	MF	0
GO:0003978	1	0.997018	0	2	UDP-glucose 4-epimerase activity	MF	0
GO:0003979	1	0.998508	0	1	UDP-glucose 6-dehydrogenase activity	MF	0
GO:0003980	1	0.998508	0	1	UDP-glucose:glycoprotein glucosyltransferase activity	MF	0
GO:0003987	1	0.997018	0	2	acetate-CoA ligase activity	MF	0
GO:0003989	1	0.994044	0	4	acetyl-CoA carboxylase activity	MF	0
GO:0003993	1	0.980768	0	13	acid phosphatase activity	MF	0
GO:0003994	1	0.998508	0	1	aconitate hydratase activity	MF	0
GO:0003995	1	0.974923	0	17	acyl-CoA dehydrogenase activity	MF	0
GO:0003997	1	0.99256	0	5	acyl-CoA oxidase activity	MF	0
GO:0003998	1	0.994044	0	4	acylphosphatase activity	MF	0
GO:0003999	1	0.998508	0	1	adenine phosphoribosyltransferase activity	MF	0
GO:0004000	1	0.988122	0	8	adenosine deaminase activity	MF	0
GO:0004001	1	0.997018	0	2	adenosine kinase activity	MF	0
GO:0004003	1	0.988122	0	8	ATP-dependent DNA helicase activity	MF	0
GO:0004012	1	0.988122	0	8	phospholipid-translocating ATPase activity	MF	0
GO:0004013	1	0.994044	0	4	adenosylhomocysteinase activity	MF	0
GO:0004014	1	0.997018	0	2	adenosylmethionine decarboxylase activity	MF	0
GO:0004016	1	0.997018	0	2	adenylate cyclase activity	MF	0
GO:0004017	1	0.994044	0	4	adenylate kinase activity	MF	0
GO:0004018	1	0.998508	0	1	N6-(1,2-dicarboxyethyl)AMP AMP-lyase (fumarate-forming) activity	MF	0
GO:0004019	1	0.998508	0	1	adenylosuccinate synthase activity	MF	0
GO:0004020	1	0.998508	0	1	adenylylsulfate kinase activity	MF	0
GO:0004026	1	0.997018	0	2	alcohol O-acetyltransferase activity	MF	0
GO:0004030	1	0.998508	0	1	aldehyde dehydrogenase [NAD(P)+] activity	MF	0
GO:0004037	1	0.998508	0	1	allantoicase activity	MF	0
GO:0004038	1	0.998508	0	1	allantoinase activity	MF	0
GO:0004044	1	0.998508	0	1	amidophosphoribosyltransferase activity	MF	0
GO:0004045	1	0.99553	0	3	aminoacyl-tRNA hydrolase activity	MF	0
GO:0004046	1	0.998508	0	1	aminoacylase activity	MF	0
GO:0004047	1	0.994044	0	4	aminomethyltransferase activity	MF	0
GO:0004053	1	0.997018	0	2	arginase activity	MF	0
GO:0004055	1	0.99553	0	3	argininosuccinate synthase activity	MF	0
GO:0004056	1	0.998508	0	1	argininosuccinate lyase activity	MF	0
GO:0004057	1	0.99553	0	3	arginyltransferase activity	MF	0
GO:0004064	1	0.997018	0	2	arylesterase activity	MF	0
GO:0004066	1	0.997018	0	2	asparagine synthase (glutamine-hydrolyzing) activity	MF	0
GO:0004067	1	0.994044	0	4	asparaginase activity	MF	0
GO:0004070	1	0.998508	0	1	aspartate carbamoyltransferase activity	MF	0
GO:0004075	1	0.991079	0	6	biotin carboxylase activity	MF	0
GO:0004077	1	0.998508	0	1	biotin-[acetyl-CoA-carboxylase] ligase activity	MF	0
GO:0004084	1	0.998508	0	1	branched-chain-amino-acid transaminase activity	MF	0
GO:0004089	1	0.976381	0	16	carbonate dehydratase activity	MF	0
GO:0004096	1	0.994044	0	4	catalase activity	MF	0
GO:0004104	1	0.99553	0	3	cholinesterase activity	MF	0
GO:0004108	1	0.998508	0	1	citrate (Si)-synthase activity	MF	0
GO:0004109	1	0.998508	0	1	coproporphyrinogen oxidase activity	MF	0
GO:0004113	1	0.997018	0	2	2',3'-cyclic-nucleotide 3'-phosphodiesterase activity	MF	0
GO:0004114	1	0.960456	0	27	3',5'-cyclic-nucleotide phosphodiesterase activity	MF	0
GO:0004122	1	0.998508	0	1	cystathionine beta-synthase activity	MF	0
GO:0004126	1	0.997018	0	2	cytidine deaminase activity	MF	0
GO:0004129	1	0.957588	0	29	cytochrome-c oxidase activity	MF	0
GO:0004134	1	0.998508	0	1	4-alpha-glucanotransferase activity	MF	0
GO:0004135	1	0.998508	0	1	amylo-alpha-1,6-glucosidase activity	MF	0
GO:0004139	1	0.998508	0	1	deoxyribose-phosphate aldolase activity	MF	0
GO:0004140	1	0.997018	0	2	dephospho-CoA kinase activity	MF	0
GO:0004143	1	0.967663	0	22	diacylglycerol kinase activity	MF	0
GO:0004144	1	0.99553	0	3	diacylglycerol O-acyltransferase activity	MF	0
GO:0004146	1	0.997018	0	2	dihydrofolate reductase activity	MF	0
GO:0004148	1	0.998508	0	1	dihydrolipoyl dehydrogenase activity	MF	0
GO:0004149	1	0.998508	0	1	dihydrolipoyllysine-residue succinyltransferase activity	MF	0
GO:0004152	1	0.997018	0	2	dihydroorotate dehydrogenase activity	MF	0
GO:0004158	1	0.997018	0	2	dihydroorotate oxidase activity	MF	0
GO:0004163	1	0.998508	0	1	diphosphomevalonate decarboxylase activity	MF	0
GO:0004164	1	0.998508	0	1	diphthine synthase activity	MF	0
GO:0004170	1	0.997018	0	2	dUTP diphosphatase activity	MF	0
GO:0004174	1	0.998508	0	1	electron-transferring-flavoprotein dehydrogenase activity	MF	0
GO:0004175	1	0.974923	0	17	endopeptidase activity	MF	0
GO:0004176	1	0.994044	0	4	ATP-dependent peptidase activity	MF	0
GO:0004177	1	0.983703	0	11	aminopeptidase activity	MF	0
GO:0004180	1	0.989599	0	7	carboxypeptidase activity	MF	0
GO:0004181	1	0.961894	0	26	metallocarboxypeptidase activity	MF	0
GO:0004185	1	0.99553	0	3	serine-type carboxypeptidase activity	MF	0
GO:0004190	1	0.940552	0	41	aspartic-type endopeptidase activity	MF	0
GO:0004197	1	0.838005	0	118	cysteine-type endopeptidase activity	MF	0
GO:0004198	1	0.956157	0	30	calcium-dependent cysteine-type endopeptidase activity	MF	0
GO:0004222	1	0.779642	0	166	metalloendopeptidase activity	MF	0
GO:0004252	1	0.910076	0	63	serine-type endopeptidase activity	MF	0
GO:0004298	1	0.974923	0	17	threonine-type endopeptidase activity	MF	0
GO:0004300	1	0.998508	0	1	enoyl-CoA hydratase activity	MF	0
GO:0004312	1	0.998508	0	1	fatty acid synthase activity	MF	0
GO:0004313	1	0.998508	0	1	[acyl-carrier-protein] S-acetyltransferase activity	MF	0
GO:0004314	1	0.998508	0	1	[acyl-carrier-protein] S-malonyltransferase activity	MF	0
GO:0004315	1	0.998508	0	1	3-oxoacyl-[acyl-carrier-protein] synthase activity	MF	0
GO:0004316	1	0.998508	0	1	3-oxoacyl-[acyl-carrier-protein] reductase (NADPH) activity	MF	0
GO:0004317	1	0.998508	0	1	3-hydroxypalmitoyl-[acyl-carrier-protein] dehydratase activity	MF	0
GO:0004319	1	0.998508	0	1	enoyl-[acyl-carrier-protein] reductase (NADPH, B-specific) activity	MF	0
GO:0004320	1	0.998508	0	1	oleoyl-[acyl-carrier-protein] hydrolase activity	MF	0
GO:0004322	1	0.998508	0	1	ferroxidase activity	MF	0
GO:0004325	1	0.998508	0	1	ferrochelatase activity	MF	0
GO:0004326	1	0.998508	0	1	tetrahydrofolylpolyglutamate synthase activity	MF	0
GO:0004329	1	0.998508	0	1	formate-tetrahydrofolate ligase activity	MF	0
GO:0004331	1	0.998508	0	1	fructose-2,6-bisphosphate 2-phosphatase activity	MF	0
GO:0004332	1	0.994044	0	4	fructose-bisphosphate aldolase activity	MF	0
GO:0004333	1	0.998508	0	1	fumarate hydratase activity	MF	0
GO:0004334	1	0.998508	0	1	fumarylacetoacetase activity	MF	0
GO:0004335	1	0.997018	0	2	galactokinase activity	MF	0
GO:0004336	1	0.994044	0	4	galactosylceramidase activity	MF	0
GO:0004342	1	0.998508	0	1	glucosamine-6-phosphate deaminase activity	MF	0
GO:0004345	1	0.99553	0	3	glucose-6-phosphate dehydrogenase activity	MF	0
GO:0004346	1	0.998508	0	1	glucose-6-phosphatase activity	MF	0
GO:0004347	1	0.997018	0	2	glucose-6-phosphate isomerase activity	MF	0
GO:0004348	1	0.991079	0	6	glucosylceramidase activity	MF	0
GO:0004349	1	0.998508	0	1	glutamate 5-kinase activity	MF	0
GO:0004350	1	0.998508	0	1	glutamate-5-semialdehyde dehydrogenase activity	MF	0
GO:0004356	1	0.983703	0	11	glutamate-ammonia ligase activity	MF	0
GO:0004357	1	0.998508	0	1	glutamate-cysteine ligase activity	MF	0
GO:0004359	1	0.998508	0	1	glutaminase activity	MF	0
GO:0004362	1	0.998508	0	1	glutathione-disulfide reductase activity	MF	0
GO:0004363	1	0.998508	0	1	glutathione synthase activity	MF	0
GO:0004364	1	0.989599	0	7	glutathione transferase activity	MF	0
GO:0004367	1	0.997018	0	2	glycerol-3-phosphate dehydrogenase [NAD+] activity	MF	0
GO:0004368	1	0.998508	0	1	glycerol-3-phosphate dehydrogenase activity	MF	0
GO:0004370	1	0.998508	0	1	glycerol kinase activity	MF	0
GO:0004371	1	0.998508	0	1	glycerone kinase activity	MF	0
GO:0004372	1	0.997018	0	2	glycine hydroxymethyltransferase activity	MF	0
GO:0004373	1	0.998508	0	1	glycogen (starch) synthase activity	MF	0
GO:0004375	1	0.998508	0	1	glycine dehydrogenase (decarboxylating) activity	MF	0
GO:0004379	1	0.998508	0	1	glycylpeptide N-tetradecanoyltransferase activity	MF	0
GO:0004383	1	0.980768	0	13	guanylate cyclase activity	MF	0
GO:0004385	1	0.997018	0	2	guanylate kinase activity	MF	0
GO:0004386	1	0.809531	0	141	helicase activity	MF	0
GO:0004396	1	0.997018	0	2	hexokinase activity	MF	0
GO:0004397	1	0.998508	0	1	histidine ammonia-lyase activity	MF	0
GO:0004402	1	0.982235	0	12	histone acetyltransferase activity	MF	0
GO:0004407	1	0.994044	0	4	histone deacetylase activity	MF	0
GO:0004408	1	0.997018	0	2	holocytochrome-c synthase activity	MF	0
GO:0004411	1	0.998508	0	1	homogentisate 1,2-dioxygenase activity	MF	0
GO:0004414	1	0.998508	0	1	homoserine O-acetyltransferase activity	MF	0
GO:0004415	1	0.998508	0	1	hyalurononglucosaminidase activity	MF	0
GO:0004416	1	0.997018	0	2	hydroxyacylglutathione hydrolase activity	MF	0
GO:0004418	1	0.997018	0	2	hydroxymethylbilane synthase activity	MF	0
GO:0004420	1	0.998508	0	1	hydroxymethylglutaryl-CoA reductase (NADPH) activity	MF	0
GO:0004421	1	0.998508	0	1	hydroxymethylglutaryl-CoA synthase activity	MF	0
GO:0004422	1	0.998508	0	1	hypoxanthine phosphoribosyltransferase activity	MF	0
GO:0004427	1	0.99553	0	3	inorganic diphosphatase activity	MF	0
GO:0004435	1	0.986647	0	9	phosphatidylinositol phospholipase C activity	MF	0
GO:0004449	1	0.99553	0	3	isocitrate dehydrogenase (NAD+) activity	MF	0
GO:0004450	1	0.997018	0	2	isocitrate dehydrogenase (NADP+) activity	MF	0
GO:0004452	1	0.997018	0	2	isopentenyl-diphosphate delta-isomerase activity	MF	0
GO:0004462	1	0.998508	0	1	lactoylglutathione lyase activity	MF	0
GO:0004463	1	0.998508	0	1	leukotriene-A4 hydrolase activity	MF	0
GO:0004470	1	0.997018	0	2	malic enzyme activity	MF	0
GO:0004471	1	0.997018	0	2	malate dehydrogenase (decarboxylating) (NAD+) activity	MF	0
GO:0004474	1	0.997018	0	2	malate synthase activity	MF	0
GO:0004478	1	0.986647	0	9	methionine adenosyltransferase activity	MF	0
GO:0004482	1	0.998508	0	1	mRNA (guanine-N7-)-methyltransferase activity	MF	0
GO:0004484	1	0.99553	0	3	mRNA guanylyltransferase activity	MF	0
GO:0004488	1	0.99553	0	3	methylenetetrahydrofolate dehydrogenase (NADP+) activity	MF	0
GO:0004489	1	0.998508	0	1	methylenetetrahydrofolate reductase (NAD(P)H) activity	MF	0
GO:0004491	1	0.998508	0	1	methylmalonate-semialdehyde dehydrogenase (acylating) activity	MF	0
GO:0004494	1	0.998508	0	1	methylmalonyl-CoA mutase activity	MF	0
GO:0004496	1	0.998508	0	1	mevalonate kinase activity	MF	0
GO:0004499	1	0.973467	0	18	N,N-dimethylaniline monooxygenase activity	MF	0
GO:0004502	1	0.998508	0	1	kynurenine 3-monooxygenase activity	MF	0
GO:0004504	1	0.991079	0	6	peptidylglycine monooxygenase activity	MF	0
GO:0004505	1	0.998508	0	1	phenylalanine 4-monooxygenase activity	MF	0
GO:0004512	1	0.998508	0	1	inositol-3-phosphate synthase activity	MF	0
GO:0004514	1	0.994044	0	4	nicotinate-nucleotide diphosphorylase (carboxylating) activity	MF	0
GO:0004516	1	0.998508	0	1	nicotinate phosphoribosyltransferase activity	MF	0
GO:0004517	1	0.998508	0	1	nitric-oxide synthase activity	MF	0
GO:0004518	1	0.93354	0	46	nuclease activity	MF	0
GO:0004519	1	0.982235	0	12	endonuclease activity	MF	0
GO:0004523	1	0.991079	0	6	RNA-DNA hybrid ribonuclease activity	MF	0
GO:0004525	1	0.99553	0	3	ribonuclease III activity	MF	0
GO:0004526	1	0.99553	0	3	ribonuclease P activity	MF	0
GO:0004527	1	0.944783	0	38	exonuclease activity	MF	0
GO:0004531	1	0.982235	0	12	deoxyribonuclease II activity	MF	0
GO:0004534	1	0.998508	0	1	5'-3' exoribonuclease activity	MF	0
GO:0004535	1	0.998508	0	1	poly(A)-specific ribonuclease activity	MF	0
GO:0004536	1	0.99256	0	5	deoxyribonuclease activity	MF	0
GO:0004540	1	0.986647	0	9	ribonuclease activity	MF	0
GO:0004550	1	0.983703	0	11	nucleoside diphosphate kinase activity	MF	0
GO:0004553	1	0.853243	0	106	hydrolase activity, hydrolyzing O-glycosyl compounds	MF	0
GO:0004555	1	0.998508	0	1	alpha,alpha-trehalase activity	MF	0
GO:0004559	1	0.989599	0	7	alpha-mannosidase activity	MF	0
GO:0004560	1	0.977841	0	15	alpha-L-fucosidase activity	MF	0
GO:0004563	1	0.979303	0	14	beta-N-acetylhexosaminidase activity	MF	0
GO:0004565	1	0.994044	0	4	beta-galactosidase activity	MF	0
GO:0004568	1	0.967663	0	22	chitinase activity	MF	0
GO:0004571	1	0.99256	0	5	mannosyl-oligosaccharide 1,2-alpha-mannosidase activity	MF	0
GO:0004573	1	0.997018	0	2	mannosyl-oligosaccharide glucosidase activity	MF	0
GO:0004576	1	0.997018	0	2	oligosaccharyl transferase activity	MF	0
GO:0004588	1	0.998508	0	1	orotate phosphoribosyltransferase activity	MF	0
GO:0004590	1	0.998508	0	1	orotidine-5'-phosphate decarboxylase activity	MF	0
GO:0004591	1	0.997018	0	2	oxoglutarate dehydrogenase (succinyl-transferring) activity	MF	0
GO:0004594	1	0.997018	0	2	pantothenate kinase activity	MF	0
GO:0004601	1	0.957588	0	29	peroxidase activity	MF	0
GO:0004602	1	0.99256	0	5	glutathione peroxidase activity	MF	0
GO:0004605	1	0.998508	0	1	phosphatidate cytidylyltransferase activity	MF	0
GO:0004609	1	0.997018	0	2	phosphatidylserine decarboxylase activity	MF	0
GO:0004610	1	0.998508	0	1	phosphoacetylglucosamine mutase activity	MF	0
GO:0004611	1	0.994044	0	4	phosphoenolpyruvate carboxykinase activity	MF	0
GO:0004613	1	0.99553	0	3	phosphoenolpyruvate carboxykinase (GTP) activity	MF	0
GO:0004615	1	0.998508	0	1	phosphomannomutase activity	MF	0
GO:0004616	1	0.99553	0	3	phosphogluconate dehydrogenase (decarboxylating) activity	MF	0
GO:0004617	1	0.998508	0	1	phosphoglycerate dehydrogenase activity	MF	0
GO:0004618	1	0.998508	0	1	phosphoglycerate kinase activity	MF	0
GO:0004619	1	0.998508	0	1	phosphoglycerate mutase activity	MF	0
GO:0004620	1	0.99553	0	3	phospholipase activity	MF	0
GO:0004621	1	0.99553	0	3	glycosylphosphatidylinositol phospholipase D activity	MF	0
GO:0004622	1	0.998508	0	1	lysophospholipase activity	MF	0
GO:0004623	1	0.985174	0	10	phospholipase A2 activity	MF	0
GO:0004631	1	0.998508	0	1	phosphomevalonate kinase activity	MF	0
GO:0004634	1	0.99553	0	3	phosphopyruvate hydratase activity	MF	0
GO:0004637	1	0.998508	0	1	phosphoribosylamine-glycine ligase activity	MF	0
GO:0004639	1	0.998508	0	1	phosphoribosylaminoimidazolesuccinocarboxamide synthase activity	MF	0
GO:0004641	1	0.998508	0	1	phosphoribosylformylglycinamidine cyclo-ligase activity	MF	0
GO:0004642	1	0.998508	0	1	phosphoribosylformylglycinamidine synthase activity	MF	0
GO:0004643	1	0.998508	0	1	phosphoribosylaminoimidazolecarboxamide formyltransferase activity	MF	0
GO:0004644	1	0.998508	0	1	phosphoribosylglycinamide formyltransferase activity	MF	0
GO:0004645	1	0.994044	0	4	phosphorylase activity	MF	0
GO:0004647	1	0.998508	0	1	phosphoserine phosphatase activity	MF	0
GO:0004648	1	0.998508	0	1	O-phospho-L-serine:2-oxoglutarate aminotransferase activity	MF	0
GO:0004649	1	0.997018	0	2	poly(ADP-ribose) glycohydrolase activity	MF	0
GO:0004651	1	0.998508	0	1	polynucleotide 5'-phosphatase activity	MF	0
GO:0004652	1	0.994044	0	4	polynucleotide adenylyltransferase activity	MF	0
GO:0004654	1	0.998508	0	1	polyribonucleotide nucleotidyltransferase activity	MF	0
GO:0004655	1	0.998508	0	1	porphobilinogen synthase activity	MF	0
GO:0004656	1	0.991079	0	6	procollagen-proline 4-dioxygenase activity	MF	0
GO:0004657	1	0.994044	0	4	proline dehydrogenase activity	MF	0
GO:0004659	1	0.99256	0	5	prenyltransferase activity	MF	0
GO:0004663	1	0.997018	0	2	Rab geranylgeranyltransferase activity	MF	0
GO:0004671	1	0.998508	0	1	protein C-terminal S-isoprenylcysteine carboxyl O-methyltransferase activity	MF	0
GO:0004672	1	0.481131	0	484	protein kinase activity	MF	0
GO:0004674	1	0.651392	0	285	protein serine/threonine kinase activity	MF	0
GO:0004675	1	0.989599	0	7	transmembrane receptor protein serine/threonine kinase activity	MF	0
GO:0004677	1	0.997018	0	2	DNA-dependent protein kinase activity	MF	0
GO:0004683	1	0.998508	0	1	calmodulin-dependent protein kinase activity	MF	0
GO:0004689	1	0.998508	0	1	phosphorylase kinase activity	MF	0
GO:0004692	1	0.997018	0	2	cGMP-dependent protein kinase activity	MF	0
GO:0004697	1	0.994044	0	4	protein kinase C activity	MF	0
GO:0004702	1	0.99553	0	3	receptor signaling protein serine/threonine kinase activity	MF	0
GO:0004703	1	0.997018	0	2	G-protein coupled receptor kinase activity	MF	0
GO:0004707	1	0.989599	0	7	MAP kinase activity	MF	0
GO:0004713	1	0.892519	0	76	protein tyrosine kinase activity	MF	0
GO:0004714	1	0.983703	0	11	transmembrane receptor protein tyrosine kinase activity	MF	0
GO:0004715	1	0.997018	0	2	non-membrane spanning protein tyrosine kinase activity	MF	0
GO:0004719	1	0.994044	0	4	protein-L-isoaspartate (D-aspartate) O-methyltransferase activity	MF	0
GO:0004721	1	0.988122	0	8	phosphoprotein phosphatase activity	MF	0
GO:0004722	1	0.983703	0	11	protein serine/threonine phosphatase activity	MF	0
GO:0004726	1	0.997018	0	2	non-membrane spanning protein tyrosine phosphatase activity	MF	0
GO:0004729	1	0.998508	0	1	oxygen-dependent protoporphyrinogen oxidase activity	MF	0
GO:0004731	1	0.99256	0	5	purine-nucleoside phosphorylase activity	MF	0
GO:0004733	1	0.998508	0	1	pyridoxamine-phosphate oxidase activity	MF	0
GO:0004735	1	0.997018	0	2	pyrroline-5-carboxylate reductase activity	MF	0
GO:0004736	1	0.997018	0	2	pyruvate carboxylase activity	MF	0
GO:0004739	1	0.998508	0	1	pyruvate dehydrogenase (acetyl-transferring) activity	MF	0
GO:0004742	1	0.998508	0	1	dihydrolipoyllysine-residue acetyltransferase activity	MF	0
GO:0004743	1	0.989599	0	7	pyruvate kinase activity	MF	0
GO:0004747	1	0.998508	0	1	ribokinase activity	MF	0
GO:0004748	1	0.997018	0	2	ribonucleoside-diphosphate reductase activity, thioredoxin disulfide as acceptor	MF	0
GO:0004749	1	0.99553	0	3	ribose phosphate diphosphokinase activity	MF	0
GO:0004750	1	0.998508	0	1	ribulose-phosphate 3-epimerase activity	MF	0
GO:0004751	1	0.998508	0	1	ribose-5-phosphate isomerase activity	MF	0
GO:0004756	1	0.998508	0	1	selenide, water dikinase activity	MF	0
GO:0004757	1	0.998508	0	1	sepiapterin reductase activity	MF	0
GO:0004767	1	0.998508	0	1	sphingomyelin phosphodiesterase activity	MF	0
GO:0004768	1	0.99553	0	3	stearoyl-CoA 9-desaturase activity	MF	0
GO:0004775	1	0.997018	0	2	succinate-CoA ligase (ADP-forming) activity	MF	0
GO:0004781	1	0.998508	0	1	sulfate adenylyltransferase (ATP) activity	MF	0
GO:0004784	1	0.991079	0	6	superoxide dismutase activity	MF	0
GO:0004791	1	0.997018	0	2	thioredoxin-disulfide reductase activity	MF	0
GO:0004792	1	0.99256	0	5	thiosulfate sulfurtransferase activity	MF	0
GO:0004794	1	0.998508	0	1	L-threonine ammonia-lyase activity	MF	0
GO:0004797	1	0.998508	0	1	thymidine kinase activity	MF	0
GO:0004798	1	0.998508	0	1	thymidylate kinase activity	MF	0
GO:0004799	1	0.997018	0	2	thymidylate synthase activity	MF	0
GO:0004800	1	0.997018	0	2	thyroxine 5'-deiodinase activity	MF	0
GO:0004801	1	0.997018	0	2	sedoheptulose-7-phosphate:D-glyceraldehyde-3-phosphate glyceronetransferase activity	MF	0
GO:0004803	1	0.980768	0	13	transposase activity	MF	0
GO:0004806	1	0.985174	0	10	triglyceride lipase activity	MF	0
GO:0004807	1	0.998508	0	1	triose-phosphate isomerase activity	MF	0
GO:0004809	1	0.997018	0	2	tRNA (guanine-N2-)-methyltransferase activity	MF	0
GO:0004812	1	0.940552	0	41	aminoacyl-tRNA ligase activity	MF	0
GO:0004813	1	0.997018	0	2	alanine-tRNA ligase activity	MF	0
GO:0004814	1	0.994044	0	4	arginine-tRNA ligase activity	MF	0
GO:0004817	1	0.998508	0	1	cysteine-tRNA ligase activity	MF	0
GO:0004818	1	0.997018	0	2	glutamate-tRNA ligase activity	MF	0
GO:0004819	1	0.998508	0	1	glutamine-tRNA ligase activity	MF	0
GO:0004820	1	0.998508	0	1	glycine-tRNA ligase activity	MF	0
GO:0004821	1	0.998508	0	1	histidine-tRNA ligase activity	MF	0
GO:0004822	1	0.99553	0	3	isoleucine-tRNA ligase activity	MF	0
GO:0004823	1	0.997018	0	2	leucine-tRNA ligase activity	MF	0
GO:0004824	1	0.998508	0	1	lysine-tRNA ligase activity	MF	0
GO:0004825	1	0.997018	0	2	methionine-tRNA ligase activity	MF	0
GO:0004826	1	0.99256	0	5	phenylalanine-tRNA ligase activity	MF	0
GO:0004827	1	0.99553	0	3	proline-tRNA ligase activity	MF	0
GO:0004828	1	0.99553	0	3	serine-tRNA ligase activity	MF	0
GO:0004829	1	0.998508	0	1	threonine-tRNA ligase activity	MF	0
GO:0004830	1	0.994044	0	4	tryptophan-tRNA ligase activity	MF	0
GO:0004831	1	0.99553	0	3	tyrosine-tRNA ligase activity	MF	0
GO:0004832	1	0.997018	0	2	valine-tRNA ligase activity	MF	0
GO:0004833	1	0.988122	0	8	tryptophan 2,3-dioxygenase activity	MF	0
GO:0004838	1	0.998508	0	1	L-tyrosine:2-oxoglutarate aminotransferase activity	MF	0
GO:0004842	1	0.832985	0	122	ubiquitin-protein transferase activity	MF	0
GO:0004843	1	0.985174	0	10	thiol-dependent ubiquitin-specific protease activity	MF	0
GO:0004844	1	0.997018	0	2	uracil DNA N-glycosylase activity	MF	0
GO:0004849	1	0.997018	0	2	uridine kinase activity	MF	0
GO:0004850	1	0.997018	0	2	uridine phosphorylase activity	MF	0
GO:0004852	1	0.997018	0	2	uroporphyrinogen-III synthase activity	MF	0
GO:0004853	1	0.997018	0	2	uroporphyrinogen decarboxylase activity	MF	0
GO:0004854	1	0.998508	0	1	xanthine dehydrogenase activity	MF	0
GO:0004855	1	0.998508	0	1	xanthine oxidase activity	MF	0
GO:0004857	1	0.967663	0	22	enzyme inhibitor activity	MF	0
GO:0004861	1	0.998508	0	1	cyclin-dependent protein serine/threonine kinase inhibitor activity	MF	0
GO:0004862	1	0.998508	0	1	cAMP-dependent protein kinase inhibitor activity	MF	0
GO:0004864	1	0.998508	0	1	protein phosphatase inhibitor activity	MF	0
GO:0004866	1	0.974923	0	17	endopeptidase inhibitor activity	MF	0
GO:0004867	1	0.903284	0	68	serine-type endopeptidase inhibitor activity	MF	0
GO:0004869	1	0.979303	0	14	cysteine-type endopeptidase inhibitor activity	MF	0
GO:0004871	1	0.921046	0	55	signal transducer activity	MF	0
GO:0004872	1	0.932144	0	47	receptor activity	MF	0
GO:0004879	1	0.997018	0	2	RNA polymerase II transcription factor activity, ligand-activated sequence-specific DNA binding	MF	0
GO:0004884	1	0.998508	0	1	ecdysteroid hormone receptor activity	MF	0
GO:0004887	1	0.991079	0	6	thyroid hormone receptor activity	MF	0
GO:0004889	1	0.972013	0	19	acetylcholine-activated cation-selective channel activity	MF	0
GO:0004935	1	0.998508	0	1	adrenergic receptor activity	MF	0
GO:0004957	1	0.99553	0	3	prostaglandin E receptor activity	MF	0
GO:0004960	1	0.998508	0	1	thromboxane receptor activity	MF	0
GO:0004965	1	0.997018	0	2	G-protein coupled GABA receptor activity	MF	0
GO:0004970	1	0.961894	0	26	ionotropic glutamate receptor activity	MF	0
GO:0004977	1	0.998508	0	1	melanocortin receptor activity	MF	0
GO:0004982	1	0.998508	0	1	N-formyl peptide receptor activity	MF	0
GO:0004983	1	0.982235	0	12	neuropeptide Y receptor activity	MF	0
GO:0004993	1	0.997018	0	2	G-protein coupled serotonin receptor activity	MF	0
GO:0004995	1	0.998508	0	1	tachykinin receptor activity	MF	0
GO:0004997	1	0.998508	0	1	thyrotropin-releasing hormone receptor activity	MF	0
GO:0005000	1	0.989599	0	7	vasopressin receptor activity	MF	0
GO:0005003	1	0.998508	0	1	ephrin receptor activity	MF	0
GO:0005007	1	0.998508	0	1	fibroblast growth factor-activated receptor activity	MF	0
GO:0005024	1	0.99256	0	5	transforming growth factor beta-activated receptor activity	MF	0
GO:0005044	1	0.785533	0	161	scavenger receptor activity	MF	0
GO:0005047	1	0.997018	0	2	signal recognition particle binding	MF	0
GO:0005057	1	0.983703	0	11	receptor signaling protein activity	MF	0
GO:0005083	1	0.982235	0	12	NA	NA	0
GO:0005085	1	0.944783	0	38	guanyl-nucleotide exchange factor activity	MF	0
GO:0005086	1	0.986647	0	9	ARF guanyl-nucleotide exchange factor activity	MF	0
GO:0005089	1	0.901932	0	69	Rho guanyl-nucleotide exchange factor activity	MF	0
GO:0005093	1	0.998508	0	1	Rab GDP-dissociation inhibitor activity	MF	0
GO:0005094	1	0.998508	0	1	Rho GDP-dissociation inhibitor activity	MF	0
GO:0005096	1	0.967663	0	22	GTPase activator activity	MF	0
GO:0005097	1	0.940552	0	41	NA	NA	0
GO:0005098	1	0.998508	0	1	NA	NA	0
GO:0005099	1	0.998508	0	1	NA	NA	0
GO:0005102	1	0.979303	0	14	receptor binding	MF	0
GO:0005112	1	0.998508	0	1	Notch binding	MF	0
GO:0005125	1	0.997018	0	2	cytokine activity	MF	0
GO:0005158	1	0.977841	0	15	insulin receptor binding	MF	0
GO:0005164	1	0.961894	0	26	tumor necrosis factor receptor binding	MF	0
GO:0005179	1	0.986647	0	9	hormone activity	MF	0
GO:0005185	1	0.998508	0	1	neurohypophyseal hormone activity	MF	0
GO:0005199	1	0.998508	0	1	structural constituent of cell wall	MF	0
GO:0005200	1	0.923809	0	53	structural constituent of cytoskeleton	MF	0
GO:0005201	1	0.985174	0	10	extracellular matrix structural constituent	MF	0
GO:0005216	1	0.792659	0	155	ion channel activity	MF	0
GO:0005219	1	0.997018	0	2	ryanodine-sensitive calcium-release channel activity	MF	0
GO:0005220	1	0.989599	0	7	inositol 1,4,5-trisphosphate-sensitive calcium-release channel activity	MF	0
GO:0005230	1	0.831734	0	123	extracellular ligand-gated ion channel activity	MF	0
GO:0005234	1	0.961894	0	26	extracellular-glutamate-gated ion channel activity	MF	0
GO:0005242	1	0.991079	0	6	inward rectifier potassium channel activity	MF	0
GO:0005245	1	0.986647	0	9	voltage-gated calcium channel activity	MF	0
GO:0005247	1	0.989599	0	7	voltage-gated chloride channel activity	MF	0
GO:0005248	1	0.994044	0	4	voltage-gated sodium channel activity	MF	0
GO:0005249	1	0.959021	0	28	voltage-gated potassium channel activity	MF	0
GO:0005254	1	0.998508	0	1	chloride channel activity	MF	0
GO:0005261	1	0.998508	0	1	cation channel activity	MF	0
GO:0005262	1	0.979303	0	14	calcium channel activity	MF	0
GO:0005267	1	0.988122	0	8	potassium channel activity	MF	0
GO:0005272	1	0.99256	0	5	sodium channel activity	MF	0
GO:0005315	1	0.998508	0	1	inorganic phosphate transmembrane transporter activity	MF	0
GO:0005319	1	0.973467	0	18	lipid transporter activity	MF	0
GO:0005328	1	0.93075	0	48	neurotransmitter:sodium symporter activity	MF	0
GO:0005337	1	0.997018	0	2	nucleoside transmembrane transporter activity	MF	0
GO:0005338	1	0.997018	0	2	nucleotide-sugar transmembrane transporter activity	MF	0
GO:0005351	1	0.99256	0	5	sugar:proton symporter activity	MF	0
GO:0005375	1	0.991079	0	6	copper ion transmembrane transporter activity	MF	0
GO:0005381	1	0.997018	0	2	iron ion transmembrane transporter activity	MF	0
GO:0005388	1	0.99553	0	3	calcium-transporting ATPase activity	MF	0
GO:0005415	1	0.986647	0	9	nucleoside:sodium symporter activity	MF	0
GO:0005432	1	0.988122	0	8	calcium:sodium antiporter activity	MF	0
GO:0005452	1	0.983703	0	11	inorganic anion exchanger activity	MF	0
GO:0005484	1	0.99256	0	5	SNAP receptor activity	MF	0
GO:0005488	1	0.563032	0	381	binding	MF	0
GO:0005496	1	0.997018	0	2	steroid binding	MF	0
GO:0005501	1	0.998508	0	1	retinoid binding	MF	0
GO:0005507	1	0.904639	0	67	copper ion binding	MF	0
GO:0005516	1	0.986647	0	9	calmodulin binding	MF	0
GO:0005520	1	0.991079	0	6	insulin-like growth factor binding	MF	0
GO:0005523	1	0.998508	0	1	tropomyosin binding	MF	0
GO:0005524	1	0.143706	0	1258	ATP binding	MF	0
GO:0005537	1	0.998508	0	1	mannose binding	MF	0
GO:0005542	1	0.998508	0	1	folic acid binding	MF	0
GO:0005543	1	0.979303	0	14	phospholipid binding	MF	0
GO:0005544	1	0.979303	0	14	calcium-dependent phospholipid binding	MF	0
GO:0005545	1	0.994044	0	4	1-phosphatidylinositol binding	MF	0
GO:0005578	1	0.954728	0	31	proteinaceous extracellular matrix	CC	0
GO:0005581	1	0.991079	0	6	collagen trimer	CC	0
GO:0005604	1	0.99553	0	3	basement membrane	CC	0
GO:0005605	1	0.997018	0	2	basal lamina	CC	0
GO:0005606	1	0.998508	0	1	laminin-1 complex	CC	0
GO:0005615	1	0.974923	0	17	extracellular space	CC	0
GO:0005639	1	0.998508	0	1	integral component of nuclear inner membrane	CC	0
GO:0005643	1	0.980768	0	13	nuclear pore	CC	0
GO:0005655	1	0.998508	0	1	nucleolar ribonuclease P complex	CC	0
GO:0005663	1	0.998508	0	1	DNA replication factor C complex	CC	0
GO:0005664	1	0.997018	0	2	nuclear origin of replication recognition complex	CC	0
GO:0005665	1	0.980768	0	13	DNA-directed RNA polymerase II, core complex	CC	0
GO:0005666	1	0.998508	0	1	DNA-directed RNA polymerase III complex	CC	0
GO:0005667	1	0.974923	0	17	transcription factor complex	CC	0
GO:0005669	1	0.99553	0	3	transcription factor TFIID complex	CC	0
GO:0005672	1	0.998508	0	1	transcription factor TFIIA complex	CC	0
GO:0005673	1	0.998508	0	1	transcription factor TFIIE complex	CC	0
GO:0005680	1	0.99256	0	5	anaphase-promoting complex	CC	0
GO:0005681	1	0.986647	0	9	spliceosomal complex	CC	0
GO:0005685	1	0.994044	0	4	U1 snRNP	CC	0
GO:0005694	1	0.982235	0	12	chromosome	CC	0
GO:0005730	1	0.989599	0	7	nucleolus	CC	0
GO:0005739	1	0.957588	0	29	mitochondrion	CC	0
GO:0005740	1	0.988122	0	8	mitochondrial envelope	CC	0
GO:0005741	1	0.988122	0	8	mitochondrial outer membrane	CC	0
GO:0005742	1	0.998508	0	1	mitochondrial outer membrane translocase complex	CC	0
GO:0005743	1	0.966218	0	23	mitochondrial inner membrane	CC	0
GO:0005744	1	0.997018	0	2	mitochondrial inner membrane presequence translocase complex	CC	0
GO:0005750	1	0.99256	0	5	mitochondrial respiratory chain complex III	CC	0
GO:0005751	1	0.99256	0	5	mitochondrial respiratory chain complex IV	CC	0
GO:0005758	1	0.998508	0	1	mitochondrial intermembrane space	CC	0
GO:0005759	1	0.994044	0	4	mitochondrial matrix	CC	0
GO:0005760	1	0.998508	0	1	gamma DNA polymerase complex	CC	0
GO:0005761	1	0.99553	0	3	mitochondrial ribosome	CC	0
GO:0005764	1	0.99256	0	5	lysosome	CC	0
GO:0005777	1	0.988122	0	8	peroxisome	CC	0
GO:0005779	1	0.994044	0	4	integral component of peroxisomal membrane	CC	0
GO:0005783	1	0.932144	0	47	endoplasmic reticulum	CC	0
GO:0005784	1	0.997018	0	2	Sec61 translocon complex	CC	0
GO:0005785	1	0.998508	0	1	signal recognition particle receptor complex	CC	0
GO:0005786	1	0.997018	0	2	signal recognition particle, endoplasmic reticulum targeting	CC	0
GO:0005787	1	0.99553	0	3	signal peptidase complex	CC	0
GO:0005788	1	0.998508	0	1	endoplasmic reticulum lumen	CC	0
GO:0005789	1	0.974923	0	17	endoplasmic reticulum membrane	CC	0
GO:0005794	1	0.99256	0	5	Golgi apparatus	CC	0
GO:0005795	1	0.997018	0	2	Golgi stack	CC	0
GO:0005801	1	0.99553	0	3	cis-Golgi network	CC	0
GO:0005811	1	0.998508	0	1	lipid particle	CC	0
GO:0005815	1	0.989599	0	7	microtubule organizing center	CC	0
GO:0005829	1	0.99553	0	3	cytosol	CC	0
GO:0005834	1	0.986647	0	9	heterotrimeric G-protein complex	CC	0
GO:0005839	1	0.974923	0	17	proteasome core complex	CC	0
GO:0005840	1	0.480396	0	485	ribosome	CC	0
GO:0005845	1	0.994044	0	4	mRNA cap binding complex	CC	0
GO:0005849	1	0.99553	0	3	mRNA cleavage factor complex	CC	0
GO:0005850	1	0.998508	0	1	eukaryotic translation initiation factor 2 complex	CC	0
GO:0005852	1	0.982235	0	12	eukaryotic translation initiation factor 3 complex	CC	0
GO:0005853	1	0.980768	0	13	eukaryotic translation elongation factor 1 complex	CC	0
GO:0005856	1	0.897886	0	72	cytoskeleton	CC	0
GO:0005861	1	0.986647	0	9	troponin complex	CC	0
GO:0005868	1	0.994044	0	4	cytoplasmic dynein complex	CC	0
GO:0005869	1	0.998508	0	1	dynactin complex	CC	0
GO:0005871	1	0.998508	0	1	kinesin complex	CC	0
GO:0005874	1	0.907354	0	65	microtubule	CC	0
GO:0005875	1	0.99553	0	3	microtubule associated complex	CC	0
GO:0005884	1	0.998508	0	1	actin filament	CC	0
GO:0005885	1	0.997018	0	2	Arp2/3 protein complex	CC	0
GO:0005886	1	0.896541	0	73	plasma membrane	CC	0
GO:0005890	1	0.998508	0	1	sodium:potassium-exchanging ATPase complex	CC	0
GO:0005891	1	0.986647	0	9	voltage-gated calcium channel complex	CC	0
GO:0005921	1	0.966218	0	23	gap junction	CC	0
GO:0005923	1	0.99553	0	3	bicellular tight junction	CC	0
GO:0005925	1	0.99256	0	5	focal adhesion	CC	0
GO:0005942	1	0.998508	0	1	phosphatidylinositol 3-kinase complex	CC	0
GO:0005945	1	0.998508	0	1	6-phosphofructokinase complex	CC	0
GO:0005952	1	0.986647	0	9	cAMP-dependent protein kinase complex	CC	0
GO:0005956	1	0.983703	0	11	protein kinase CK2 complex	CC	0
GO:0005960	1	0.998508	0	1	glycine cleavage complex	CC	0
GO:0005964	1	0.998508	0	1	phosphorylase kinase complex	CC	0
GO:0005968	1	0.998508	0	1	Rab-protein geranylgeranyltransferase complex	CC	0
GO:0005971	1	0.997018	0	2	ribonucleoside-diphosphate reductase complex	CC	0
GO:0005975	1	0.676518	0	260	carbohydrate metabolic process	BP	0
GO:0005976	1	0.994044	0	4	polysaccharide metabolic process	BP	0
GO:0005978	1	0.994044	0	4	glycogen biosynthetic process	BP	0
GO:0005980	1	0.998508	0	1	glycogen catabolic process	BP	0
GO:0005991	1	0.998508	0	1	trehalose metabolic process	BP	0
GO:0005996	1	0.99553	0	3	monosaccharide metabolic process	BP	0
GO:0006000	1	0.99553	0	3	fructose metabolic process	BP	0
GO:0006002	1	0.998508	0	1	fructose 6-phosphate metabolic process	BP	0
GO:0006003	1	0.998508	0	1	fructose 2,6-bisphosphate metabolic process	BP	0
GO:0006004	1	0.979303	0	14	fucose metabolic process	BP	0
GO:0006006	1	0.99256	0	5	glucose metabolic process	BP	0
GO:0006012	1	0.99256	0	5	galactose metabolic process	BP	0
GO:0006013	1	0.986647	0	9	mannose metabolic process	BP	0
GO:0006014	1	0.998508	0	1	D-ribose metabolic process	BP	0
GO:0006021	1	0.998508	0	1	inositol biosynthetic process	BP	0
GO:0006024	1	0.99256	0	5	glycosaminoglycan biosynthetic process	BP	0
GO:0006032	1	0.967663	0	22	chitin catabolic process	BP	0
GO:0006040	1	0.998508	0	1	amino sugar metabolic process	BP	0
GO:0006044	1	0.997018	0	2	N-acetylglucosamine metabolic process	BP	0
GO:0006066	1	0.974923	0	17	alcohol metabolic process	BP	0
GO:0006069	1	0.998508	0	1	ethanol oxidation	BP	0
GO:0006071	1	0.991079	0	6	glycerol metabolic process	BP	0
GO:0006072	1	0.994044	0	4	glycerol-3-phosphate metabolic process	BP	0
GO:0006081	1	0.998508	0	1	cellular aldehyde metabolic process	BP	0
GO:0006084	1	0.99553	0	3	acetyl-CoA metabolic process	BP	0
GO:0006090	1	0.998508	0	1	pyruvate metabolic process	BP	0
GO:0006094	1	0.988122	0	8	gluconeogenesis	BP	0
GO:0006096	1	0.966218	0	23	glycolytic process	BP	0
GO:0006097	1	0.997018	0	2	glyoxylate cycle	BP	0
GO:0006098	1	0.988122	0	8	pentose-phosphate shunt	BP	0
GO:0006099	1	0.980768	0	13	tricarboxylic acid cycle	BP	0
GO:0006102	1	0.997018	0	2	isocitrate metabolic process	BP	0
GO:0006106	1	0.998508	0	1	fumarate metabolic process	BP	0
GO:0006108	1	0.994044	0	4	malate metabolic process	BP	0
GO:0006122	1	0.99256	0	5	mitochondrial electron transport, ubiquinol to cytochrome c	BP	0
GO:0006139	1	0.927967	0	50	nucleobase-containing compound metabolic process	BP	0
GO:0006144	1	0.99553	0	3	purine nucleobase metabolic process	BP	0
GO:0006147	1	0.998508	0	1	guanine catabolic process	BP	0
GO:0006163	1	0.997018	0	2	purine nucleotide metabolic process	BP	0
GO:0006164	1	0.99256	0	5	purine nucleotide biosynthetic process	BP	0
GO:0006165	1	0.983703	0	11	nucleoside diphosphate phosphorylation	BP	0
GO:0006166	1	0.99553	0	3	purine ribonucleoside salvage	BP	0
GO:0006168	1	0.998508	0	1	adenine salvage	BP	0
GO:0006172	1	0.998508	0	1	ADP biosynthetic process	BP	0
GO:0006177	1	0.998508	0	1	GMP biosynthetic process	BP	0
GO:0006182	1	0.980768	0	13	cGMP biosynthetic process	BP	0
GO:0006183	1	0.983703	0	11	GTP biosynthetic process	BP	0
GO:0006188	1	0.997018	0	2	IMP biosynthetic process	BP	0
GO:0006189	1	0.99553	0	3	'de novo' IMP biosynthetic process	BP	0
GO:0006206	1	0.99553	0	3	pyrimidine nucleobase metabolic process	BP	0
GO:0006207	1	0.99553	0	3	'de novo' pyrimidine nucleobase biosynthetic process	BP	0
GO:0006208	1	0.998508	0	1	pyrimidine nucleobase catabolic process	BP	0
GO:0006213	1	0.994044	0	4	pyrimidine nucleoside metabolic process	BP	0
GO:0006221	1	0.997018	0	2	pyrimidine nucleotide biosynthetic process	BP	0
GO:0006222	1	0.997018	0	2	UMP biosynthetic process	BP	0
GO:0006228	1	0.983703	0	11	UTP biosynthetic process	BP	0
GO:0006231	1	0.997018	0	2	dTMP biosynthetic process	BP	0
GO:0006233	1	0.998508	0	1	dTDP biosynthetic process	BP	0
GO:0006241	1	0.983703	0	11	CTP biosynthetic process	BP	0
GO:0006259	1	0.956157	0	30	DNA metabolic process	BP	0
GO:0006260	1	0.921046	0	55	DNA replication	BP	0
GO:0006261	1	0.998508	0	1	DNA-dependent DNA replication	BP	0
GO:0006265	1	0.986647	0	9	DNA topological change	BP	0
GO:0006269	1	0.991079	0	6	DNA replication, synthesis of RNA primer	BP	0
GO:0006270	1	0.989599	0	7	DNA replication initiation	BP	0
GO:0006275	1	0.997018	0	2	regulation of DNA replication	BP	0
GO:0006278	1	0.726313	0	213	RNA-dependent DNA biosynthetic process	BP	0
GO:0006281	1	0.903284	0	68	DNA repair	BP	0
GO:0006284	1	0.985174	0	10	base-excision repair	BP	0
GO:0006289	1	0.979303	0	14	nucleotide-excision repair	BP	0
GO:0006298	1	0.982235	0	12	mismatch repair	BP	0
GO:0006302	1	0.988122	0	8	double-strand break repair	BP	0
GO:0006303	1	0.994044	0	4	double-strand break repair via nonhomologous end joining	BP	0
GO:0006306	1	0.994044	0	4	DNA methylation	BP	0
GO:0006308	1	0.991079	0	6	DNA catabolic process	BP	0
GO:0006309	1	0.998508	0	1	apoptotic DNA fragmentation	BP	0
GO:0006310	1	0.866146	0	96	DNA recombination	BP	0
GO:0006313	1	0.980768	0	13	transposition, DNA-mediated	BP	0
GO:0006333	1	0.998508	0	1	chromatin assembly or disassembly	BP	0
GO:0006334	1	0.926579	0	51	nucleosome assembly	BP	0
GO:0006338	1	0.997018	0	2	chromatin remodeling	BP	0
GO:0006351	1	0.929357	0	49	transcription, DNA-templated	BP	0
GO:0006352	1	0.976381	0	16	DNA-templated transcription, initiation	BP	0
GO:0006357	1	0.970561	0	20	regulation of transcription from RNA polymerase II promoter	BP	0
GO:0006364	1	0.977841	0	15	rRNA processing	BP	0
GO:0006366	1	0.976381	0	16	transcription from RNA polymerase II promoter	BP	0
GO:0006367	1	0.989599	0	7	transcription initiation from RNA polymerase II promoter	BP	0
GO:0006368	1	0.998508	0	1	transcription elongation from RNA polymerase II promoter	BP	0
GO:0006370	1	0.994044	0	4	7-methylguanosine mRNA capping	BP	0
GO:0006376	1	0.997018	0	2	mRNA splice site selection	BP	0
GO:0006378	1	0.997018	0	2	mRNA polyadenylation	BP	0
GO:0006379	1	0.998508	0	1	mRNA cleavage	BP	0
GO:0006383	1	0.998508	0	1	transcription from RNA polymerase III promoter	BP	0
GO:0006388	1	0.974923	0	17	tRNA splicing, via endonucleolytic cleavage and ligation	BP	0
GO:0006396	1	0.925193	0	52	RNA processing	BP	0
GO:0006397	1	0.950454	0	34	mRNA processing	BP	0
GO:0006400	1	0.994044	0	4	tRNA modification	BP	0
GO:0006402	1	0.997018	0	2	mRNA catabolic process	BP	0
GO:0006406	1	0.99553	0	3	mRNA export from nucleus	BP	0
GO:0006412	1	0.474549	0	493	translation	BP	0
GO:0006413	1	0.970561	0	20	translational initiation	BP	0
GO:0006414	1	0.940552	0	41	translational elongation	BP	0
GO:0006415	1	0.994044	0	4	translational termination	BP	0
GO:0006418	1	0.940552	0	41	tRNA aminoacylation for protein translation	BP	0
GO:0006419	1	0.997018	0	2	alanyl-tRNA aminoacylation	BP	0
GO:0006420	1	0.994044	0	4	arginyl-tRNA aminoacylation	BP	0
GO:0006423	1	0.998508	0	1	cysteinyl-tRNA aminoacylation	BP	0
GO:0006424	1	0.997018	0	2	glutamyl-tRNA aminoacylation	BP	0
GO:0006425	1	0.998508	0	1	glutaminyl-tRNA aminoacylation	BP	0
GO:0006426	1	0.998508	0	1	glycyl-tRNA aminoacylation	BP	0
GO:0006427	1	0.998508	0	1	histidyl-tRNA aminoacylation	BP	0
GO:0006428	1	0.99553	0	3	isoleucyl-tRNA aminoacylation	BP	0
GO:0006429	1	0.997018	0	2	leucyl-tRNA aminoacylation	BP	0
GO:0006430	1	0.998508	0	1	lysyl-tRNA aminoacylation	BP	0
GO:0006431	1	0.997018	0	2	methionyl-tRNA aminoacylation	BP	0
GO:0006432	1	0.994044	0	4	phenylalanyl-tRNA aminoacylation	BP	0
GO:0006433	1	0.99553	0	3	prolyl-tRNA aminoacylation	BP	0
GO:0006434	1	0.99553	0	3	seryl-tRNA aminoacylation	BP	0
GO:0006435	1	0.998508	0	1	threonyl-tRNA aminoacylation	BP	0
GO:0006436	1	0.994044	0	4	tryptophanyl-tRNA aminoacylation	BP	0
GO:0006437	1	0.99553	0	3	tyrosyl-tRNA aminoacylation	BP	0
GO:0006438	1	0.997018	0	2	valyl-tRNA aminoacylation	BP	0
GO:0006446	1	0.998508	0	1	regulation of translational initiation	BP	0
GO:0006450	1	0.997018	0	2	regulation of translational fidelity	BP	0
GO:0006452	1	0.994044	0	4	translational frameshifting	BP	0
GO:0006457	1	0.867446	0	95	protein folding	BP	0
GO:0006461	1	0.998508	0	1	protein complex assembly	BP	0
GO:0006464	1	0.925193	0	52	cellular protein modification process	BP	0
GO:0006465	1	0.994044	0	4	signal peptide processing	BP	0
GO:0006468	1	0.471652	0	497	protein phosphorylation	BP	0
GO:0006469	1	0.998508	0	1	negative regulation of protein kinase activity	BP	0
GO:0006471	1	0.977841	0	15	protein ADP-ribosylation	BP	0
GO:0006476	1	0.997018	0	2	protein deacetylation	BP	0
GO:0006479	1	0.985174	0	10	protein methylation	BP	0
GO:0006481	1	0.998508	0	1	C-terminal protein methylation	BP	0
GO:0006482	1	0.998508	0	1	protein demethylation	BP	0
GO:0006487	1	0.998508	0	1	protein N-linked glycosylation	BP	0
GO:0006493	1	0.997018	0	2	protein O-linked glycosylation	BP	0
GO:0006499	1	0.998508	0	1	N-terminal protein myristoylation	BP	0
GO:0006505	1	0.997018	0	2	GPI anchor metabolic process	BP	0
GO:0006506	1	0.986647	0	9	GPI anchor biosynthetic process	BP	0
GO:0006511	1	0.885854	0	81	ubiquitin-dependent protein catabolic process	BP	0
GO:0006515	1	0.997018	0	2	misfolded or incompletely synthesized protein catabolic process	BP	0
GO:0006516	1	0.998508	0	1	glycoprotein catabolic process	BP	0
GO:0006518	1	0.991079	0	6	peptide metabolic process	BP	0
GO:0006520	1	0.972013	0	19	cellular amino acid metabolic process	BP	0
GO:0006525	1	0.997018	0	2	arginine metabolic process	BP	0
GO:0006526	1	0.99553	0	3	arginine biosynthetic process	BP	0
GO:0006529	1	0.997018	0	2	asparagine biosynthetic process	BP	0
GO:0006534	1	0.998508	0	1	cysteine metabolic process	BP	0
GO:0006535	1	0.998508	0	1	cysteine biosynthetic process from serine	BP	0
GO:0006537	1	0.99256	0	5	glutamate biosynthetic process	BP	0
GO:0006541	1	0.997018	0	2	glutamine metabolic process	BP	0
GO:0006542	1	0.985174	0	10	glutamine biosynthetic process	BP	0
GO:0006543	1	0.998508	0	1	glutamine catabolic process	BP	0
GO:0006544	1	0.99553	0	3	glycine metabolic process	BP	0
GO:0006545	1	0.997018	0	2	glycine biosynthetic process	BP	0
GO:0006546	1	0.991079	0	6	glycine catabolic process	BP	0
GO:0006548	1	0.998508	0	1	histidine catabolic process	BP	0
GO:0006555	1	0.998508	0	1	methionine metabolic process	BP	0
GO:0006556	1	0.986647	0	9	S-adenosylmethionine biosynthetic process	BP	0
GO:0006559	1	0.997018	0	2	L-phenylalanine catabolic process	BP	0
GO:0006561	1	0.994044	0	4	proline biosynthetic process	BP	0
GO:0006562	1	0.994044	0	4	proline catabolic process	BP	0
GO:0006563	1	0.997018	0	2	L-serine metabolic process	BP	0
GO:0006564	1	0.99553	0	3	L-serine biosynthetic process	BP	0
GO:0006567	1	0.998508	0	1	threonine catabolic process	BP	0
GO:0006569	1	0.997018	0	2	tryptophan catabolic process	BP	0
GO:0006570	1	0.998508	0	1	tyrosine metabolic process	BP	0
GO:0006573	1	0.997018	0	2	valine metabolic process	BP	0
GO:0006576	1	0.997018	0	2	cellular biogenic amine metabolic process	BP	0
GO:0006596	1	0.998508	0	1	polyamine biosynthetic process	BP	0
GO:0006597	1	0.997018	0	2	spermine biosynthetic process	BP	0
GO:0006605	1	0.994044	0	4	protein targeting	BP	0
GO:0006606	1	0.985174	0	10	protein import into nucleus	BP	0
GO:0006613	1	0.997018	0	2	cotranslational protein targeting to membrane	BP	0
GO:0006614	1	0.988122	0	8	SRP-dependent cotranslational protein targeting to membrane	BP	0
GO:0006621	1	0.997018	0	2	protein retention in ER lumen	BP	0
GO:0006626	1	0.998508	0	1	protein targeting to mitochondrion	BP	0
GO:0006629	1	0.880556	0	85	lipid metabolic process	BP	0
GO:0006631	1	0.982235	0	12	fatty acid metabolic process	BP	0
GO:0006633	1	0.961894	0	26	fatty acid biosynthetic process	BP	0
GO:0006635	1	0.991079	0	6	fatty acid beta-oxidation	BP	0
GO:0006637	1	0.99553	0	3	acyl-CoA metabolic process	BP	0
GO:0006644	1	0.991079	0	6	phospholipid metabolic process	BP	0
GO:0006659	1	0.997018	0	2	phosphatidylserine biosynthetic process	BP	0
GO:0006662	1	0.974923	0	17	glycerol ether metabolic process	BP	0
GO:0006665	1	0.985174	0	10	sphingolipid metabolic process	BP	0
GO:0006672	1	0.998508	0	1	ceramide metabolic process	BP	0
GO:0006680	1	0.997018	0	2	glucosylceramide catabolic process	BP	0
GO:0006683	1	0.994044	0	4	galactosylceramide catabolic process	BP	0
GO:0006685	1	0.998508	0	1	sphingomyelin catabolic process	BP	0
GO:0006691	1	0.998508	0	1	leukotriene metabolic process	BP	0
GO:0006694	1	0.989599	0	7	steroid biosynthetic process	BP	0
GO:0006695	1	0.998508	0	1	cholesterol biosynthetic process	BP	0
GO:0006725	1	0.997018	0	2	cellular aromatic compound metabolic process	BP	0
GO:0006729	1	0.997018	0	2	tetrahydrobiopterin biosynthetic process	BP	0
GO:0006730	1	0.969111	0	21	one-carbon metabolic process	BP	0
GO:0006741	1	0.997018	0	2	NADP biosynthetic process	BP	0
GO:0006742	1	0.998508	0	1	NADP catabolic process	BP	0
GO:0006744	1	0.988122	0	8	ubiquinone biosynthetic process	BP	0
GO:0006749	1	0.989599	0	7	glutathione metabolic process	BP	0
GO:0006750	1	0.994044	0	4	glutathione biosynthetic process	BP	0
GO:0006754	1	0.998508	0	1	ATP biosynthetic process	BP	0
GO:0006777	1	0.988122	0	8	Mo-molybdopterin cofactor biosynthetic process	BP	0
GO:0006778	1	0.998508	0	1	porphyrin-containing compound metabolic process	BP	0
GO:0006779	1	0.994044	0	4	porphyrin-containing compound biosynthetic process	BP	0
GO:0006783	1	0.998508	0	1	heme biosynthetic process	BP	0
GO:0006784	1	0.998508	0	1	heme a biosynthetic process	BP	0
GO:0006796	1	0.99553	0	3	phosphate-containing compound metabolic process	BP	0
GO:0006801	1	0.979303	0	14	superoxide metabolic process	BP	0
GO:0006807	1	0.972013	0	19	nitrogen compound metabolic process	BP	0
GO:0006809	1	0.998508	0	1	nitric oxide biosynthetic process	BP	0
GO:0006811	1	0.679595	0	257	ion transport	BP	0
GO:0006812	1	0.937741	0	43	cation transport	BP	0
GO:0006813	1	0.927967	0	50	potassium ion transport	BP	0
GO:0006814	1	0.954728	0	31	sodium ion transport	BP	0
GO:0006816	1	0.974923	0	17	calcium ion transport	BP	0
GO:0006817	1	0.998508	0	1	phosphate ion transport	BP	0
GO:0006820	1	0.976381	0	16	anion transport	BP	0
GO:0006821	1	0.989599	0	7	chloride transport	BP	0
GO:0006825	1	0.99553	0	3	copper ion transport	BP	0
GO:0006826	1	0.998508	0	1	iron ion transport	BP	0
GO:0006835	1	0.979303	0	14	dicarboxylic acid transport	BP	0
GO:0006836	1	0.929357	0	49	neurotransmitter transport	BP	0
GO:0006839	1	0.991079	0	6	mitochondrial transport	BP	0
GO:0006850	1	0.991079	0	6	mitochondrial pyruvate transport	BP	0
GO:0006855	1	0.998508	0	1	drug transmembrane transport	BP	0
GO:0006857	1	0.997018	0	2	oligopeptide transport	BP	0
GO:0006865	1	0.998508	0	1	amino acid transport	BP	0
GO:0006869	1	0.951876	0	33	lipid transport	BP	0
GO:0006874	1	0.997018	0	2	cellular calcium ion homeostasis	BP	0
GO:0006878	1	0.998508	0	1	cellular copper ion homeostasis	BP	0
GO:0006879	1	0.973467	0	18	cellular iron ion homeostasis	BP	0
GO:0006885	1	0.985174	0	10	regulation of pH	BP	0
GO:0006886	1	0.757642	0	185	intracellular protein transport	BP	0
GO:0006887	1	0.99553	0	3	exocytosis	BP	0
GO:0006888	1	0.980768	0	13	ER to Golgi vesicle-mediated transport	BP	0
GO:0006890	1	0.998508	0	1	retrograde vesicle-mediated transport, Golgi to ER	BP	0
GO:0006891	1	0.99553	0	3	intra-Golgi vesicle-mediated transport	BP	0
GO:0006897	1	0.997018	0	2	endocytosis	BP	0
GO:0006904	1	0.986647	0	9	vesicle docking involved in exocytosis	BP	0
GO:0006909	1	0.994044	0	4	phagocytosis	BP	0
GO:0006913	1	0.901932	0	69	nucleocytoplasmic transport	BP	0
GO:0006914	1	0.99553	0	3	autophagy	BP	0
GO:0006915	1	0.853243	0	106	apoptotic process	BP	0
GO:0006919	1	0.998508	0	1	activation of cysteine-type endopeptidase activity involved in apoptotic process	BP	0
GO:0006950	1	0.926579	0	51	response to stress	BP	0
GO:0006952	1	0.994044	0	4	defense response	BP	0
GO:0006953	1	0.99256	0	5	acute-phase response	BP	0
GO:0006954	1	0.997018	0	2	inflammatory response	BP	0
GO:0006955	1	0.946198	0	37	immune response	BP	0
GO:0006974	1	0.998508	0	1	cellular response to DNA damage stimulus	BP	0
GO:0006979	1	0.946198	0	37	response to oxidative stress	BP	0
GO:0007005	1	0.997018	0	2	mitochondrion organization	BP	0
GO:0007010	1	0.954728	0	31	cytoskeleton organization	BP	0
GO:0007015	1	0.994044	0	4	actin filament organization	BP	0
GO:0007016	1	0.99256	0	5	cytoskeletal anchoring at plasma membrane	BP	0
GO:0007017	1	0.932144	0	47	microtubule-based process	BP	0
GO:0007018	1	0.860962	0	100	microtubule-based movement	BP	0
GO:0007020	1	0.998508	0	1	microtubule nucleation	BP	0
GO:0007021	1	0.998508	0	1	tubulin complex assembly	BP	0
GO:0007029	1	0.998508	0	1	endoplasmic reticulum organization	BP	0
GO:0007031	1	0.997018	0	2	peroxisome organization	BP	0
GO:0007049	1	0.93075	0	48	cell cycle	BP	0
GO:0007050	1	0.983703	0	11	cell cycle arrest	BP	0
GO:0007059	1	0.997018	0	2	chromosome segregation	BP	0
GO:0007067	1	0.986647	0	9	mitotic nuclear division	BP	0
GO:0007076	1	0.998508	0	1	mitotic chromosome condensation	BP	0
GO:0007094	1	0.998508	0	1	mitotic spindle assembly checkpoint	BP	0
GO:0007096	1	0.998508	0	1	regulation of exit from mitosis	BP	0
GO:0007130	1	0.998508	0	1	synaptonemal complex assembly	BP	0
GO:0007131	1	0.998508	0	1	reciprocal meiotic recombination	BP	0
GO:0007154	1	0.947614	0	36	cell communication	BP	0
GO:0007156	1	0.827993	0	126	homophilic cell adhesion via plasma membrane adhesion molecules	BP	0
GO:0007160	1	0.876603	0	88	cell-matrix adhesion	BP	0
GO:0007169	1	0.982235	0	12	transmembrane receptor protein tyrosine kinase signaling pathway	BP	0
GO:0007172	1	0.997018	0	2	signal complex assembly	BP	0
GO:0007178	1	0.99553	0	3	transmembrane receptor protein serine/threonine kinase signaling pathway	BP	0
GO:0007179	1	0.989599	0	7	transforming growth factor beta receptor signaling pathway	BP	0
GO:0007188	1	0.997018	0	2	adenylate cyclase-modulating G-protein coupled receptor signaling pathway	BP	0
GO:0007205	1	0.967663	0	22	protein kinase C-activating G-protein coupled receptor signaling pathway	BP	0
GO:0007213	1	0.997018	0	2	G-protein coupled acetylcholine receptor signaling pathway	BP	0
GO:0007218	1	0.918292	0	57	neuropeptide signaling pathway	BP	0
GO:0007219	1	0.99256	0	5	Notch signaling pathway	BP	0
GO:0007224	1	0.998508	0	1	smoothened signaling pathway	BP	0
GO:0007267	1	0.989599	0	7	cell-cell signaling	BP	0
GO:0007268	1	0.998508	0	1	chemical synaptic transmission	BP	0
GO:0007269	1	0.998508	0	1	neurotransmitter secretion	BP	0
GO:0007275	1	0.910076	0	63	multicellular organism development	BP	0
GO:0007283	1	0.998508	0	1	spermatogenesis	BP	0
GO:0007349	1	0.998508	0	1	cellularization	BP	0
GO:0007517	1	0.998508	0	1	muscle organ development	BP	0
GO:0007596	1	0.997018	0	2	blood coagulation	BP	0
GO:0007601	1	0.99553	0	3	visual perception	BP	0
GO:0007631	1	0.998508	0	1	feeding behavior	BP	0
GO:0008013	1	0.998508	0	1	beta-catenin binding	MF	0
GO:0008017	1	0.901932	0	69	microtubule binding	MF	0
GO:0008021	1	0.977841	0	15	synaptic vesicle	CC	0
GO:0008023	1	0.998508	0	1	transcription elongation factor complex	CC	0
GO:0008026	1	0.836747	0	119	ATP-dependent helicase activity	MF	0
GO:0008033	1	0.967663	0	22	tRNA processing	BP	0
GO:0008047	1	0.998508	0	1	enzyme activator activity	MF	0
GO:0008053	1	0.997018	0	2	mitochondrial fusion	BP	0
GO:0008060	1	0.972013	0	19	NA	NA	0
GO:0008063	1	0.998508	0	1	Toll signaling pathway	BP	0
GO:0008076	1	0.974923	0	17	voltage-gated potassium channel complex	CC	0
GO:0008080	1	0.94196	0	40	N-acetyltransferase activity	MF	0
GO:0008081	1	0.912807	0	61	phosphoric diester hydrolase activity	MF	0
GO:0008083	1	0.964774	0	24	growth factor activity	MF	0
GO:0008091	1	0.998508	0	1	spectrin	CC	0
GO:0008092	1	0.970561	0	20	cytoskeletal protein binding	MF	0
GO:0008093	1	0.986647	0	9	cytoskeletal adaptor activity	MF	0
GO:0008094	1	0.988122	0	8	DNA-dependent ATPase activity	MF	0
GO:0008097	1	0.989599	0	7	5S rRNA binding	MF	0
GO:0008107	1	0.976381	0	16	galactoside 2-alpha-L-fucosyltransferase activity	MF	0
GO:0008108	1	0.998508	0	1	UDP-glucose:hexose-1-phosphate uridylyltransferase activity	MF	0
GO:0008113	1	0.99553	0	3	peptide-methionine (S)-S-oxide reductase activity	MF	0
GO:0008119	1	0.998508	0	1	thiopurine S-methyltransferase activity	MF	0
GO:0008121	1	0.994044	0	4	ubiquinol-cytochrome-c reductase activity	MF	0
GO:0008124	1	0.998508	0	1	4-alpha-hydroxytetrahydrobiopterin dehydratase activity	MF	0
GO:0008131	1	0.988122	0	8	primary amine oxidase activity	MF	0
GO:0008134	1	0.994044	0	4	transcription factor binding	MF	0
GO:0008137	1	0.980768	0	13	NADH dehydrogenase (ubiquinone) activity	MF	0
GO:0008138	1	0.960456	0	27	protein tyrosine/serine/threonine phosphatase activity	MF	0
GO:0008140	1	0.998508	0	1	cAMP response element binding protein binding	MF	0
GO:0008144	1	0.998508	0	1	drug binding	MF	0
GO:0008146	1	0.914175	0	60	sulfotransferase activity	MF	0
GO:0008158	1	0.976381	0	16	hedgehog receptor activity	MF	0
GO:0008168	1	0.896541	0	73	methyltransferase activity	MF	0
GO:0008171	1	0.997018	0	2	O-methyltransferase activity	MF	0
GO:0008173	1	0.99256	0	5	RNA methyltransferase activity	MF	0
GO:0008175	1	0.998508	0	1	tRNA methyltransferase activity	MF	0
GO:0008176	1	0.998508	0	1	tRNA (guanine-N7-)-methyltransferase activity	MF	0
GO:0008184	1	0.997018	0	2	glycogen phosphorylase activity	MF	0
GO:0008188	1	0.998508	0	1	neuropeptide receptor activity	MF	0
GO:0008190	1	0.998508	0	1	eukaryotic initiation factor 4E binding	MF	0
GO:0008191	1	0.956157	0	30	metalloendopeptidase inhibitor activity	MF	0
GO:0008193	1	0.998508	0	1	tRNA guanylyltransferase activity	MF	0
GO:0008198	1	0.998508	0	1	ferrous iron binding	MF	0
GO:0008199	1	0.972013	0	19	ferric iron binding	MF	0
GO:0008200	1	0.99553	0	3	ion channel inhibitor activity	MF	0
GO:0008201	1	0.99553	0	3	heparin binding	MF	0
GO:0008202	1	0.998508	0	1	steroid metabolic process	BP	0
GO:0008203	1	0.998508	0	1	cholesterol metabolic process	BP	0
GO:0008233	1	0.951876	0	33	peptidase activity	MF	0
GO:0008235	1	0.986647	0	9	metalloexopeptidase activity	MF	0
GO:0008236	1	0.976381	0	16	serine-type peptidase activity	MF	0
GO:0008237	1	0.75993	0	183	metallopeptidase activity	MF	0
GO:0008239	1	0.99553	0	3	dipeptidyl-peptidase activity	MF	0
GO:0008241	1	0.99256	0	5	peptidyl-dipeptidase activity	MF	0
GO:0008242	1	0.991079	0	6	omega peptidase activity	MF	0
GO:0008253	1	0.997018	0	2	5'-nucleotidase activity	MF	0
GO:0008265	1	0.998508	0	1	Mo-molybdopterin cofactor sulfurase activity	MF	0
GO:0008271	1	0.989599	0	7	secondary active sulfate transmembrane transporter activity	MF	0
GO:0008272	1	0.988122	0	8	sulfate transport	BP	0
GO:0008276	1	0.99553	0	3	protein methyltransferase activity	MF	0
GO:0008281	1	0.998508	0	1	sulfonylurea receptor activity	MF	0
GO:0008284	1	0.998508	0	1	positive regulation of cell proliferation	BP	0
GO:0008289	1	0.911441	0	62	lipid binding	MF	0
GO:0008290	1	0.997018	0	2	F-actin capping protein complex	CC	0
GO:0008295	1	0.997018	0	2	spermidine biosynthetic process	BP	0
GO:0008297	1	0.998508	0	1	single-stranded DNA exodeoxyribonuclease activity	MF	0
GO:0008299	1	0.982235	0	12	isoprenoid biosynthetic process	BP	0
GO:0008305	1	0.986647	0	9	integrin complex	CC	0
GO:0008308	1	0.997018	0	2	voltage-gated anion channel activity	MF	0
GO:0008312	1	0.991079	0	6	7S RNA binding	MF	0
GO:0008318	1	0.99553	0	3	protein prenyltransferase activity	MF	0
GO:0008324	1	0.980768	0	13	cation transmembrane transporter activity	MF	0
GO:0008352	1	0.997018	0	2	katanin complex	CC	0
GO:0008374	1	0.991079	0	6	O-acyltransferase activity	MF	0
GO:0008375	1	0.985174	0	10	acetylglucosaminyltransferase activity	MF	0
GO:0008380	1	0.994044	0	4	RNA splicing	BP	0
GO:0008381	1	0.99553	0	3	mechanically-gated ion channel activity	MF	0
GO:0008408	1	0.966218	0	23	3'-5' exonuclease activity	MF	0
GO:0008410	1	0.998508	0	1	CoA-transferase activity	MF	0
GO:0008417	1	0.961894	0	26	fucosyltransferase activity	MF	0
GO:0008418	1	0.99553	0	3	protein-N-terminal asparagine amidohydrolase activity	MF	0
GO:0008425	1	0.998508	0	1	2-polyprenyl-6-methoxy-1,4-benzoquinone methyltransferase activity	MF	0
GO:0008430	1	0.988122	0	8	selenium binding	MF	0
GO:0008440	1	0.988122	0	8	inositol-1,4,5-trisphosphate 3-kinase activity	MF	0
GO:0008442	1	0.997018	0	2	3-hydroxyisobutyrate dehydrogenase activity	MF	0
GO:0008446	1	0.998508	0	1	GDP-mannose 4,6-dehydratase activity	MF	0
GO:0008448	1	0.998508	0	1	N-acetylglucosamine-6-phosphate deacetylase activity	MF	0
GO:0008449	1	0.998508	0	1	N-acetylglucosamine-6-sulfatase activity	MF	0
GO:0008452	1	0.998508	0	1	RNA ligase activity	MF	0
GO:0008455	1	0.998508	0	1	alpha-1,6-mannosylglycoprotein 2-beta-N-acetylglucosaminyltransferase activity	MF	0
GO:0008474	1	0.99256	0	5	palmitoyl-(protein) hydrolase activity	MF	0
GO:0008475	1	0.998508	0	1	procollagen-lysine 5-dioxygenase activity	MF	0
GO:0008478	1	0.998508	0	1	pyridoxal kinase activity	MF	0
GO:0008479	1	0.997018	0	2	queuine tRNA-ribosyltransferase activity	MF	0
GO:0008483	1	0.983703	0	11	transaminase activity	MF	0
GO:0008484	1	0.963333	0	25	sulfuric ester hydrolase activity	MF	0
GO:0008488	1	0.998508	0	1	gamma-glutamyl carboxylase activity	MF	0
GO:0008495	1	0.998508	0	1	protoheme IX farnesyltransferase activity	MF	0
GO:0008508	1	0.99553	0	3	bile acid:sodium symporter activity	MF	0
GO:0008509	1	0.988122	0	8	anion transmembrane transporter activity	MF	0
GO:0008519	1	0.986647	0	9	ammonium transmembrane transporter activity	MF	0
GO:0008521	1	0.998508	0	1	acetyl-CoA transporter activity	MF	0
GO:0008531	1	0.997018	0	2	riboflavin kinase activity	MF	0
GO:0008534	1	0.998508	0	1	oxidized purine nucleobase lesion DNA N-glycosylase activity	MF	0
GO:0008535	1	0.998508	0	1	respiratory chain complex IV assembly	BP	0
GO:0008536	1	0.980768	0	13	Ran GTPase binding	MF	0
GO:0008537	1	0.998508	0	1	proteasome activator complex	CC	0
GO:0008543	1	0.998508	0	1	fibroblast growth factor receptor signaling pathway	BP	0
GO:0008565	1	0.967663	0	22	protein transporter activity	MF	0
GO:0008568	1	0.997018	0	2	microtubule-severing ATPase activity	MF	0
GO:0008601	1	0.994044	0	4	protein phosphatase type 2A regulator activity	MF	0
GO:0008603	1	0.986647	0	9	cAMP-dependent protein kinase regulator activity	MF	0
GO:0008610	1	0.998508	0	1	lipid biosynthetic process	BP	0
GO:0008612	1	0.991079	0	6	peptidyl-lysine modification to peptidyl-hypusine	BP	0
GO:0008615	1	0.998508	0	1	pyridoxine biosynthetic process	BP	0
GO:0008616	1	0.997018	0	2	queuosine biosynthetic process	BP	0
GO:0008641	1	0.989599	0	7	small protein activating enzyme activity	MF	0
GO:0008643	1	0.99256	0	5	carbohydrate transport	BP	0
GO:0008649	1	0.99553	0	3	rRNA methyltransferase activity	MF	0
GO:0008654	1	0.982235	0	12	phospholipid biosynthetic process	BP	0
GO:0008705	1	0.998508	0	1	methionine synthase activity	MF	0
GO:0008745	1	0.986647	0	9	N-acetylmuramoyl-L-alanine amidase activity	MF	0
GO:0008746	1	0.998508	0	1	NAD(P)+ transhydrogenase activity	MF	0
GO:0008750	1	0.998508	0	1	NAD(P)+ transhydrogenase (AB-specific) activity	MF	0
GO:0008757	1	0.986647	0	9	S-adenosylmethionine-dependent methyltransferase activity	MF	0
GO:0008762	1	0.979303	0	14	UDP-N-acetylmuramate dehydrogenase activity	MF	0
GO:0008796	1	0.998508	0	1	bis(5'-nucleosyl)-tetraphosphatase activity	MF	0
GO:0008812	1	0.976381	0	16	choline dehydrogenase activity	MF	0
GO:0008815	1	0.998508	0	1	citrate (pro-3S)-lyase activity	MF	0
GO:0008831	1	0.99553	0	3	dTDP-4-dehydrorhamnose reductase activity	MF	0
GO:0008855	1	0.998508	0	1	exodeoxyribonuclease VII activity	MF	0
GO:0008889	1	0.99256	0	5	glycerophosphodiester phosphodiesterase activity	MF	0
GO:0008890	1	0.998508	0	1	glycine C-acetyltransferase activity	MF	0
GO:0008892	1	0.998508	0	1	guanine deaminase activity	MF	0
GO:0008897	1	0.998508	0	1	holo-[acyl-carrier-protein] synthase activity	MF	0
GO:0008898	1	0.980768	0	13	S-adenosylmethionine-homocysteine S-methyltransferase activity	MF	0
GO:0008963	1	0.998508	0	1	phospho-N-acetylmuramoyl-pentapeptide-transferase activity	MF	0
GO:0009007	1	0.997018	0	2	site-specific DNA-methyltransferase (adenine-specific) activity	MF	0
GO:0009013	1	0.997018	0	2	succinate-semialdehyde dehydrogenase [NAD(P)+] activity	MF	0
GO:0009019	1	0.998508	0	1	tRNA (guanine-N1-)-methyltransferase activity	MF	0
GO:0009045	1	0.998508	0	1	xylose isomerase activity	MF	0
GO:0009052	1	0.998508	0	1	pentose-phosphate shunt, non-oxidative branch	BP	0
GO:0009055	1	0.926579	0	51	electron carrier activity	MF	0
GO:0009056	1	0.998508	0	1	catabolic process	BP	0
GO:0009058	1	0.918292	0	57	biosynthetic process	BP	0
GO:0009059	1	0.998508	0	1	macromolecule biosynthetic process	BP	0
GO:0009060	1	0.99256	0	5	aerobic respiration	BP	0
GO:0009063	1	0.998508	0	1	cellular amino acid catabolic process	BP	0
GO:0009072	1	0.988122	0	8	aromatic amino acid family metabolic process	BP	0
GO:0009081	1	0.998508	0	1	branched-chain amino acid metabolic process	BP	0
GO:0009086	1	0.989599	0	7	methionine biosynthetic process	BP	0
GO:0009103	1	0.998508	0	1	lipopolysaccharide biosynthetic process	BP	0
GO:0009107	1	0.997018	0	2	lipoate biosynthetic process	BP	0
GO:0009113	1	0.997018	0	2	purine nucleobase biosynthetic process	BP	0
GO:0009116	1	0.977841	0	15	nucleoside metabolic process	BP	0
GO:0009117	1	0.998508	0	1	nucleotide metabolic process	BP	0
GO:0009132	1	0.998508	0	1	nucleoside diphosphate metabolic process	BP	0
GO:0009143	1	0.998508	0	1	nucleoside triphosphate catabolic process	BP	0
GO:0009152	1	0.998508	0	1	purine ribonucleotide biosynthetic process	BP	0
GO:0009156	1	0.998508	0	1	ribonucleoside monophosphate biosynthetic process	BP	0
GO:0009159	1	0.998508	0	1	deoxyribonucleoside monophosphate catabolic process	BP	0
GO:0009165	1	0.99256	0	5	nucleotide biosynthetic process	BP	0
GO:0009166	1	0.991079	0	6	nucleotide catabolic process	BP	0
GO:0009168	1	0.99553	0	3	purine ribonucleoside monophosphate biosynthetic process	BP	0
GO:0009186	1	0.998508	0	1	deoxyribonucleoside diphosphate metabolic process	BP	0
GO:0009190	1	0.954728	0	31	cyclic nucleotide biosynthetic process	BP	0
GO:0009214	1	0.997018	0	2	cyclic nucleotide catabolic process	BP	0
GO:0009231	1	0.997018	0	2	riboflavin biosynthetic process	BP	0
GO:0009235	1	0.998508	0	1	cobalamin metabolic process	BP	0
GO:0009249	1	0.998508	0	1	protein lipoylation	BP	0
GO:0009253	1	0.985174	0	10	peptidoglycan catabolic process	BP	0
GO:0009254	1	0.998508	0	1	peptidoglycan turnover	BP	0
GO:0009258	1	0.998508	0	1	10-formyltetrahydrofolate catabolic process	BP	0
GO:0009264	1	0.998508	0	1	deoxyribonucleotide catabolic process	BP	0
GO:0009306	1	0.998508	0	1	protein secretion	BP	0
GO:0009308	1	0.988122	0	8	amine metabolic process	BP	0
GO:0009311	1	0.997018	0	2	oligosaccharide metabolic process	BP	0
GO:0009312	1	0.998508	0	1	oligosaccharide biosynthetic process	BP	0
GO:0009318	1	0.998508	0	1	exodeoxyribonuclease VII complex	CC	0
GO:0009331	1	0.99553	0	3	glycerol-3-phosphate dehydrogenase complex	CC	0
GO:0009346	1	0.998508	0	1	citrate lyase complex	CC	0
GO:0009378	1	0.998508	0	1	four-way junction helicase activity	MF	0
GO:0009395	1	0.99553	0	3	phospholipid catabolic process	BP	0
GO:0009396	1	0.988122	0	8	folic acid-containing compound biosynthetic process	BP	0
GO:0009405	1	0.99256	0	5	pathogenesis	BP	0
GO:0009408	1	0.994044	0	4	response to heat	BP	0
GO:0009435	1	0.986647	0	9	NAD biosynthetic process	BP	0
GO:0009443	1	0.998508	0	1	pyridoxal 5'-phosphate salvage	BP	0
GO:0009448	1	0.998508	0	1	gamma-aminobutyric acid metabolic process	BP	0
GO:0009450	1	0.997018	0	2	gamma-aminobutyric acid catabolic process	BP	0
GO:0009451	1	0.979303	0	14	RNA modification	BP	0
GO:0009452	1	0.997018	0	2	7-methylguanosine RNA capping	BP	0
GO:0009507	1	0.998508	0	1	chloroplast	CC	0
GO:0009607	1	0.936339	0	44	response to biotic stimulus	BP	0
GO:0009882	1	0.997018	0	2	blue light photoreceptor activity	MF	0
GO:0009890	1	0.997018	0	2	negative regulation of biosynthetic process	BP	0
GO:0009916	1	0.997018	0	2	alternative oxidase activity	MF	0
GO:0009966	1	0.99256	0	5	regulation of signal transduction	BP	0
GO:0009972	1	0.997018	0	2	cytidine deamination	BP	0
GO:0009982	1	0.980768	0	13	pseudouridine synthase activity	MF	0
GO:0010038	1	0.994044	0	4	response to metal ion	BP	0
GO:0010181	1	0.988122	0	8	FMN binding	MF	0
GO:0010309	1	0.997018	0	2	acireductone dioxygenase [iron(II)-requiring] activity	MF	0
GO:0010452	1	0.998508	0	1	histone H3-K36 methylation	BP	0
GO:0010506	1	0.998508	0	1	regulation of autophagy	BP	0
GO:0010508	1	0.99553	0	3	positive regulation of autophagy	BP	0
GO:0010826	1	0.998508	0	1	negative regulation of centrosome duplication	BP	0
GO:0015016	1	0.998508	0	1	[heparan sulfate]-glucosamine N-sulfotransferase activity	MF	0
GO:0015018	1	0.998508	0	1	galactosylgalactosylxylosylprotein 3-beta-glucuronosyltransferase activity	MF	0
GO:0015035	1	0.944783	0	38	protein disulfide oxidoreductase activity	MF	0
GO:0015054	1	0.997018	0	2	gastrin receptor activity	MF	0
GO:0015074	1	0.726313	0	213	DNA integration	BP	0
GO:0015077	1	0.998508	0	1	monovalent inorganic cation transmembrane transporter activity	MF	0
GO:0015078	1	0.960456	0	27	hydrogen ion transmembrane transporter activity	MF	0
GO:0015095	1	0.99256	0	5	magnesium ion transmembrane transporter activity	MF	0
GO:0015116	1	0.988122	0	8	sulfate transmembrane transporter activity	MF	0
GO:0015171	1	0.977841	0	15	amino acid transmembrane transporter activity	MF	0
GO:0015232	1	0.998508	0	1	heme transporter activity	MF	0
GO:0015238	1	0.997018	0	2	drug transmembrane transporter activity	MF	0
GO:0015267	1	0.998508	0	1	channel activity	MF	0
GO:0015269	1	0.983703	0	11	calcium-activated potassium channel activity	MF	0
GO:0015297	1	0.998508	0	1	antiporter activity	MF	0
GO:0015299	1	0.980768	0	13	solute:proton antiporter activity	MF	0
GO:0015321	1	0.997018	0	2	sodium-dependent phosphate transmembrane transporter activity	MF	0
GO:0015377	1	0.99553	0	3	cation:chloride symporter activity	MF	0
GO:0015379	1	0.997018	0	2	potassium:chloride symporter activity	MF	0
GO:0015385	1	0.985174	0	10	sodium:proton antiporter activity	MF	0
GO:0015450	1	0.994044	0	4	P-P-bond-hydrolysis-driven protein transmembrane transporter activity	MF	0
GO:0015485	1	0.997018	0	2	cholesterol binding	MF	0
GO:0015578	1	0.998508	0	1	mannose transmembrane transporter activity	MF	0
GO:0015629	1	0.983703	0	11	actin cytoskeleton	CC	0
GO:0015631	1	0.988122	0	8	tubulin binding	MF	0
GO:0015667	1	0.997018	0	2	site-specific DNA-methyltransferase (cytosine-N4-specific) activity	MF	0
GO:0015671	1	0.976381	0	16	oxygen transport	BP	0
GO:0015672	1	0.997018	0	2	monovalent inorganic cation transport	BP	0
GO:0015693	1	0.99256	0	5	magnesium ion transport	BP	0
GO:0015696	1	0.986647	0	9	ammonium transport	BP	0
GO:0015761	1	0.998508	0	1	mannose transport	BP	0
GO:0015780	1	0.997018	0	2	nucleotide-sugar transport	BP	0
GO:0015886	1	0.998508	0	1	heme transport	BP	0
GO:0015889	1	0.998508	0	1	cobalamin transport	BP	0
GO:0015893	1	0.998508	0	1	drug transport	BP	0
GO:0015914	1	0.988122	0	8	phospholipid transport	BP	0
GO:0015923	1	0.986647	0	9	mannosidase activity	MF	0
GO:0015930	1	0.998508	0	1	glutamate synthase activity	MF	0
GO:0015934	1	0.970561	0	20	large ribosomal subunit	CC	0
GO:0015935	1	0.936339	0	44	small ribosomal subunit	CC	0
GO:0015936	1	0.998508	0	1	coenzyme A metabolic process	BP	0
GO:0015937	1	0.994044	0	4	coenzyme A biosynthetic process	BP	0
GO:0015986	1	0.959021	0	28	ATP synthesis coupled proton transport	BP	0
GO:0015991	1	0.959021	0	28	ATP hydrolysis coupled proton transport	BP	0
GO:0015992	1	0.989599	0	7	proton transport	BP	0
GO:0015996	1	0.998508	0	1	chlorophyll catabolic process	BP	0
GO:0016010	1	0.997018	0	2	dystrophin-associated glycoprotein complex	CC	0
GO:0016012	1	0.99553	0	3	sarcoglycan complex	CC	0
GO:0016040	1	0.998508	0	1	glutamate synthase (NADH) activity	MF	0
GO:0016042	1	0.982235	0	12	lipid catabolic process	BP	0
GO:0016043	1	0.982235	0	12	cellular component organization	BP	0
GO:0016055	1	0.979303	0	14	Wnt signaling pathway	BP	0
GO:0016070	1	0.997018	0	2	RNA metabolic process	BP	0
GO:0016075	1	0.998508	0	1	rRNA catabolic process	BP	0
GO:0016125	1	0.994044	0	4	sterol metabolic process	BP	0
GO:0016149	1	0.997018	0	2	translation release factor activity, codon specific	MF	0
GO:0016151	1	0.998508	0	1	nickel cation binding	MF	0
GO:0016154	1	0.99553	0	3	pyrimidine-nucleoside phosphorylase activity	MF	0
GO:0016155	1	0.998508	0	1	formyltetrahydrofolate dehydrogenase activity	MF	0
GO:0016180	1	0.99553	0	3	snRNA processing	BP	0
GO:0016192	1	0.892519	0	76	vesicle-mediated transport	BP	0
GO:0016208	1	0.997018	0	2	AMP binding	MF	0
GO:0016209	1	0.991079	0	6	antioxidant activity	MF	0
GO:0016226	1	0.985174	0	10	iron-sulfur cluster assembly	BP	0
GO:0016255	1	0.997018	0	2	attachment of GPI anchor to protein	BP	0
GO:0016272	1	0.983703	0	11	prefoldin complex	CC	0
GO:0016286	1	0.988122	0	8	small conductance calcium-activated potassium channel activity	MF	0
GO:0016295	1	0.998508	0	1	myristoyl-[acyl-carrier-protein] hydrolase activity	MF	0
GO:0016296	1	0.998508	0	1	palmitoyl-[acyl-carrier-protein] hydrolase activity	MF	0
GO:0016297	1	0.998508	0	1	acyl-[acyl-carrier-protein] hydrolase activity	MF	0
GO:0016298	1	0.998508	0	1	lipase activity	MF	0
GO:0016301	1	0.969111	0	21	kinase activity	MF	0
GO:0016303	1	0.998508	0	1	1-phosphatidylinositol-3-kinase activity	MF	0
GO:0016307	1	0.991079	0	6	phosphatidylinositol phosphate kinase activity	MF	0
GO:0016310	1	0.997018	0	2	phosphorylation	BP	0
GO:0016311	1	0.655351	0	281	dephosphorylation	BP	0
GO:0016415	1	0.998508	0	1	octanoyltransferase activity	MF	0
GO:0016422	1	0.998508	0	1	mRNA (2'-O-methyladenosine-N6-)-methyltransferase activity	MF	0
GO:0016428	1	0.998508	0	1	tRNA (cytosine-5-)-methyltransferase activity	MF	0
GO:0016429	1	0.998508	0	1	tRNA (adenine-N1-)-methyltransferase activity	MF	0
GO:0016433	1	0.997018	0	2	rRNA (adenine) methyltransferase activity	MF	0
GO:0016442	1	0.998508	0	1	RISC complex	CC	0
GO:0016459	1	0.926579	0	51	myosin complex	CC	0
GO:0016462	1	0.99553	0	3	pyrophosphatase activity	MF	0
GO:0016471	1	0.998508	0	1	vacuolar proton-transporting V-type ATPase complex	CC	0
GO:0016480	1	0.998508	0	1	negative regulation of transcription from RNA polymerase III promoter	BP	0
GO:0016485	1	0.997018	0	2	protein processing	BP	0
GO:0016499	1	0.998508	0	1	orexin receptor activity	MF	0
GO:0016500	1	0.99553	0	3	protein-hormone receptor activity	MF	0
GO:0016507	1	0.998508	0	1	mitochondrial fatty acid beta-oxidation multienzyme complex	CC	0
GO:0016525	1	0.961894	0	26	negative regulation of angiogenesis	BP	0
GO:0016531	1	0.998508	0	1	copper chaperone activity	MF	0
GO:0016533	1	0.998508	0	1	cyclin-dependent protein kinase 5 holoenzyme complex	CC	0
GO:0016534	1	0.998508	0	1	cyclin-dependent protein kinase 5 activator activity	MF	0
GO:0016538	1	0.986647	0	9	cyclin-dependent protein serine/threonine kinase regulator activity	MF	0
GO:0016539	1	0.998508	0	1	intein-mediated protein splicing	BP	0
GO:0016559	1	0.997018	0	2	peroxisome fission	BP	0
GO:0016560	1	0.998508	0	1	protein import into peroxisome matrix, docking	BP	0
GO:0016567	1	0.883201	0	83	protein ubiquitination	BP	0
GO:0016568	1	0.994044	0	4	NA	NA	0
GO:0016570	1	0.998508	0	1	histone modification	BP	0
GO:0016573	1	0.99553	0	3	histone acetylation	BP	0
GO:0016575	1	0.99553	0	3	histone deacetylation	BP	0
GO:0016591	1	0.99553	0	3	DNA-directed RNA polymerase II, holoenzyme	CC	0
GO:0016592	1	0.973467	0	18	mediator complex	CC	0
GO:0016597	1	0.994044	0	4	amino acid binding	MF	0
GO:0016598	1	0.99553	0	3	protein arginylation	BP	0
GO:0016602	1	0.99553	0	3	CCAAT-binding factor complex	CC	0
GO:0016607	1	0.998508	0	1	nuclear speck	CC	0
GO:0016614	1	0.951876	0	33	oxidoreductase activity, acting on CH-OH group of donors	MF	0
GO:0016615	1	0.998508	0	1	malate dehydrogenase activity	MF	0
GO:0016616	1	0.94196	0	40	oxidoreductase activity, acting on the CH-OH group of donors, NAD or NADP as acceptor	MF	0
GO:0016620	1	0.976381	0	16	oxidoreductase activity, acting on the aldehyde or oxo group of donors, NAD or NADP as acceptor	MF	0
GO:0016624	1	0.99256	0	5	oxidoreductase activity, acting on the aldehyde or oxo group of donors, disulfide as acceptor	MF	0
GO:0016625	1	0.998508	0	1	oxidoreductase activity, acting on the aldehyde or oxo group of donors, iron-sulfur protein as acceptor	MF	0
GO:0016627	1	0.961894	0	26	oxidoreductase activity, acting on the CH-CH group of donors	MF	0
GO:0016628	1	0.99553	0	3	oxidoreductase activity, acting on the CH-CH group of donors, NAD or NADP as acceptor	MF	0
GO:0016638	1	0.997018	0	2	oxidoreductase activity, acting on the CH-NH2 group of donors	MF	0
GO:0016639	1	0.997018	0	2	oxidoreductase activity, acting on the CH-NH2 group of donors, NAD or NADP as acceptor	MF	0
GO:0016651	1	0.986647	0	9	oxidoreductase activity, acting on NAD(P)H	MF	0
GO:0016668	1	0.994044	0	4	oxidoreductase activity, acting on a sulfur group of donors, NAD(P) as acceptor	MF	0
GO:0016670	1	0.998508	0	1	oxidoreductase activity, acting on a sulfur group of donors, oxygen as acceptor	MF	0
GO:0016671	1	0.998508	0	1	oxidoreductase activity, acting on a sulfur group of donors, disulfide as acceptor	MF	0
GO:0016701	1	0.997018	0	2	oxidoreductase activity, acting on single donors with incorporation of molecular oxygen	MF	0
GO:0016702	1	0.970561	0	20	oxidoreductase activity, acting on single donors with incorporation of molecular oxygen, incorporation of two atoms of oxygen	MF	0
GO:0016706	1	0.961894	0	26	oxidoreductase activity, acting on paired donors, with incorporation or reduction of molecular oxygen, 2-oxoglutarate as one donor, and incorporation of one atom each of oxygen into both donors	MF	0
GO:0016712	1	0.994044	0	4	oxidoreductase activity, acting on paired donors, with incorporation or reduction of molecular oxygen, reduced flavin or flavoprotein as one donor, and incorporation of one atom of oxygen	MF	0
GO:0016714	1	0.994044	0	4	oxidoreductase activity, acting on paired donors, with incorporation or reduction of molecular oxygen, reduced pteridine as one donor, and incorporation of one atom of oxygen	MF	0
GO:0016715	1	0.977841	0	15	oxidoreductase activity, acting on paired donors, with incorporation or reduction of molecular oxygen, reduced ascorbate as one donor, and incorporation of one atom of oxygen	MF	0
GO:0016717	1	0.988122	0	8	oxidoreductase activity, acting on paired donors, with oxidation of a pair of donors resulting in the reduction of molecular oxygen to two molecules of water	MF	0
GO:0016740	1	0.953301	0	32	transferase activity	MF	0
GO:0016742	1	0.99553	0	3	hydroxymethyl-, formyl- and related transferase activity	MF	0
GO:0016743	1	0.998508	0	1	carboxyl- or carbamoyltransferase activity	MF	0
GO:0016746	1	0.956157	0	30	transferase activity, transferring acyl groups	MF	0
GO:0016747	1	0.934938	0	45	transferase activity, transferring acyl groups other than amino-acyl groups	MF	0
GO:0016756	1	0.998508	0	1	glutathione gamma-glutamylcysteinyltransferase activity	MF	0
GO:0016757	1	0.932144	0	47	transferase activity, transferring glycosyl groups	MF	0
GO:0016758	1	0.966218	0	23	transferase activity, transferring hexosyl groups	MF	0
GO:0016763	1	0.99256	0	5	transferase activity, transferring pentosyl groups	MF	0
GO:0016765	1	0.997018	0	2	transferase activity, transferring alkyl or aryl (other than methyl) groups	MF	0
GO:0016772	1	0.428213	0	560	transferase activity, transferring phosphorus-containing groups	MF	0
GO:0016773	1	0.936339	0	44	phosphotransferase activity, alcohol group as acceptor	MF	0
GO:0016776	1	0.994044	0	4	phosphotransferase activity, phosphate group as acceptor	MF	0
GO:0016779	1	0.972013	0	19	nucleotidyltransferase activity	MF	0
GO:0016780	1	0.988122	0	8	phosphotransferase activity, for other substituted phosphate groups	MF	0
GO:0016783	1	0.998508	0	1	sulfurtransferase activity	MF	0
GO:0016785	1	0.99553	0	3	transferase activity, transferring selenium-containing groups	MF	0
GO:0016787	1	0.711121	0	227	hydrolase activity	MF	0
GO:0016788	1	0.947614	0	36	hydrolase activity, acting on ester bonds	MF	0
GO:0016790	1	0.989599	0	7	thiolester hydrolase activity	MF	0
GO:0016791	1	0.635788	0	301	phosphatase activity	MF	0
GO:0016798	1	0.988122	0	8	hydrolase activity, acting on glycosyl bonds	MF	0
GO:0016799	1	0.989599	0	7	hydrolase activity, hydrolyzing N-glycosyl compounds	MF	0
GO:0016805	1	0.988122	0	8	dipeptidase activity	MF	0
GO:0016810	1	0.966218	0	23	hydrolase activity, acting on carbon-nitrogen (but not peptide) bonds	MF	0
GO:0016811	1	0.989599	0	7	hydrolase activity, acting on carbon-nitrogen (but not peptide) bonds, in linear amides	MF	0
GO:0016812	1	0.99256	0	5	hydrolase activity, acting on carbon-nitrogen (but not peptide) bonds, in cyclic amides	MF	0
GO:0016813	1	0.994044	0	4	hydrolase activity, acting on carbon-nitrogen (but not peptide) bonds, in linear amidines	MF	0
GO:0016814	1	0.988122	0	8	hydrolase activity, acting on carbon-nitrogen (but not peptide) bonds, in cyclic amidines	MF	0
GO:0016817	1	0.940552	0	41	hydrolase activity, acting on acid anhydrides	MF	0
GO:0016818	1	0.976381	0	16	hydrolase activity, acting on acid anhydrides, in phosphorus-containing anhydrides	MF	0
GO:0016820	1	0.983703	0	11	hydrolase activity, acting on acid anhydrides, catalyzing transmembrane movement of substances	MF	0
GO:0016829	1	0.986647	0	9	lyase activity	MF	0
GO:0016830	1	0.998508	0	1	carbon-carbon lyase activity	MF	0
GO:0016831	1	0.986647	0	9	carboxy-lyase activity	MF	0
GO:0016836	1	0.998508	0	1	hydro-lyase activity	MF	0
GO:0016841	1	0.998508	0	1	ammonia-lyase activity	MF	0
GO:0016844	1	0.997018	0	2	strictosidine synthase activity	MF	0
GO:0016846	1	0.998508	0	1	carbon-sulfur lyase activity	MF	0
GO:0016849	1	0.954728	0	31	phosphorus-oxygen lyase activity	MF	0
GO:0016853	1	0.963333	0	25	isomerase activity	MF	0
GO:0016857	1	0.989599	0	7	racemase and epimerase activity, acting on carbohydrates and derivatives	MF	0
GO:0016866	1	0.998508	0	1	intramolecular transferase activity	MF	0
GO:0016868	1	0.994044	0	4	intramolecular transferase activity, phosphotransferases	MF	0
GO:0016874	1	0.970561	0	20	ligase activity	MF	0
GO:0016876	1	0.988122	0	8	ligase activity, forming aminoacyl-tRNA and related compounds	MF	0
GO:0016881	1	0.943371	0	39	acid-amino acid ligase activity	MF	0
GO:0016884	1	0.988122	0	8	carbon-nitrogen ligase activity, with glutamine as amido-N-donor	MF	0
GO:0016887	1	0.860962	0	100	ATPase activity	MF	0
GO:0016888	1	0.989599	0	7	endodeoxyribonuclease activity, producing 5'-phosphomonoesters	MF	0
GO:0016891	1	0.99553	0	3	endoribonuclease activity, producing 5'-phosphomonoesters	MF	0
GO:0016901	1	0.997018	0	2	oxidoreductase activity, acting on the CH-OH group of donors, quinone or similar compound as acceptor	MF	0
GO:0016907	1	0.997018	0	2	G-protein coupled acetylcholine receptor activity	MF	0
GO:0016972	1	0.99553	0	3	thiol oxidase activity	MF	0
GO:0016973	1	0.997018	0	2	poly(A)+ mRNA export from nucleus	BP	0
GO:0016987	1	0.997018	0	2	sigma factor activity	MF	0
GO:0016992	1	0.998508	0	1	lipoate synthase activity	MF	0
GO:0016998	1	0.986647	0	9	cell wall macromolecule catabolic process	BP	0
GO:0017017	1	0.989599	0	7	MAP kinase tyrosine/serine/threonine phosphatase activity	MF	0
GO:0017022	1	0.997018	0	2	myosin binding	MF	0
GO:0017025	1	0.997018	0	2	TBP-class protein binding	MF	0
GO:0017048	1	0.982235	0	12	Rho GTPase binding	MF	0
GO:0017053	1	0.99553	0	3	transcriptional repressor complex	CC	0
GO:0017056	1	0.998508	0	1	structural constituent of nuclear pore	MF	0
GO:0017057	1	0.997018	0	2	6-phosphogluconolactonase activity	MF	0
GO:0017069	1	0.998508	0	1	snRNA binding	MF	0
GO:0017070	1	0.998508	0	1	U6 snRNA binding	MF	0
GO:0017076	1	0.994044	0	4	purine nucleotide binding	MF	0
GO:0017089	1	0.991079	0	6	glycolipid transporter activity	MF	0
GO:0017108	1	0.997018	0	2	5'-flap endonuclease activity	MF	0
GO:0017111	1	0.758785	0	184	nucleoside-triphosphatase activity	MF	0
GO:0017119	1	0.994044	0	4	Golgi transport complex	CC	0
GO:0017124	1	0.986647	0	9	SH3 domain binding	MF	0
GO:0017127	1	0.997018	0	2	cholesterol transporter activity	MF	0
GO:0017134	1	0.998508	0	1	fibroblast growth factor binding	MF	0
GO:0017137	1	0.991079	0	6	Rab GTPase binding	MF	0
GO:0017150	1	0.99553	0	3	tRNA dihydrouridine synthase activity	MF	0
GO:0017153	1	0.979303	0	14	sodium:dicarboxylate symporter activity	MF	0
GO:0017172	1	0.991079	0	6	cysteine dioxygenase activity	MF	0
GO:0017176	1	0.997018	0	2	phosphatidylinositol N-acetylglucosaminyltransferase activity	MF	0
GO:0017183	1	0.99553	0	3	peptidyl-diphthamide biosynthetic process from peptidyl-histidine	BP	0
GO:0017187	1	0.998508	0	1	peptidyl-glutamic acid carboxylation	BP	0
GO:0018022	1	0.998508	0	1	peptidyl-lysine methylation	BP	0
GO:0018024	1	0.982235	0	12	histone-lysine N-methyltransferase activity	MF	0
GO:0018112	1	0.997018	0	2	proline racemase activity	MF	0
GO:0018149	1	0.988122	0	8	peptide cross-linking	BP	0
GO:0018160	1	0.998508	0	1	peptidyl-pyrromethane cofactor linkage	BP	0
GO:0018193	1	0.997018	0	2	peptidyl-amino acid modification	BP	0
GO:0018279	1	0.998508	0	1	protein N-linked glycosylation via asparagine	BP	0
GO:0018293	1	0.998508	0	1	protein-FAD linkage	BP	0
GO:0018342	1	0.99553	0	3	protein prenylation	BP	0
GO:0018738	1	0.998508	0	1	S-formylglutathione hydrolase activity	MF	0
GO:0019001	1	0.988122	0	8	guanyl nucleotide binding	MF	0
GO:0019008	1	0.997018	0	2	molybdopterin synthase complex	CC	0
GO:0019028	1	0.964774	0	24	viral capsid	CC	0
GO:0019069	1	0.998508	0	1	viral capsid assembly	BP	0
GO:0019079	1	0.99553	0	3	viral genome replication	BP	0
GO:0019135	1	0.998508	0	1	deoxyhypusine monooxygenase activity	MF	0
GO:0019201	1	0.997018	0	2	nucleotide kinase activity	MF	0
GO:0019205	1	0.991079	0	6	nucleobase-containing compound kinase activity	MF	0
GO:0019211	1	0.997018	0	2	phosphatase activator activity	MF	0
GO:0019236	1	0.99256	0	5	response to pheromone	BP	0
GO:0019239	1	0.986647	0	9	deaminase activity	MF	0
GO:0019285	1	0.998508	0	1	glycine betaine biosynthetic process from choline	BP	0
GO:0019307	1	0.998508	0	1	mannose biosynthetic process	BP	0
GO:0019310	1	0.998508	0	1	inositol catabolic process	BP	0
GO:0019318	1	0.991079	0	6	hexose metabolic process	BP	0
GO:0019343	1	0.998508	0	1	cysteine biosynthetic process via cystathionine	BP	0
GO:0019358	1	0.998508	0	1	nicotinate nucleotide salvage	BP	0
GO:0019363	1	0.997018	0	2	pyridine nucleotide biosynthetic process	BP	0
GO:0019370	1	0.99256	0	5	leukotriene biosynthetic process	BP	0
GO:0019427	1	0.997018	0	2	acetyl-CoA biosynthetic process from acetate	BP	0
GO:0019428	1	0.998508	0	1	allantoin biosynthetic process	BP	0
GO:0019432	1	0.998508	0	1	triglyceride biosynthetic process	BP	0
GO:0019441	1	0.988122	0	8	tryptophan catabolic process to kynurenine	BP	0
GO:0019464	1	0.998508	0	1	glycine decarboxylation via glycine cleavage system	BP	0
GO:0019478	1	0.994044	0	4	D-amino acid catabolic process	BP	0
GO:0019509	1	0.99553	0	3	L-methionine biosynthetic process from methylthioadenosine	BP	0
GO:0019538	1	0.994044	0	4	protein metabolic process	BP	0
GO:0019543	1	0.998508	0	1	propionate catabolic process	BP	0
GO:0019556	1	0.998508	0	1	histidine catabolic process to glutamate and formamide	BP	0
GO:0019673	1	0.998508	0	1	GDP-mannose metabolic process	BP	0
GO:0019674	1	0.997018	0	2	NAD metabolic process	BP	0
GO:0019684	1	0.997018	0	2	photosynthesis, light reaction	BP	0
GO:0019700	1	0.997018	0	2	organic phosphonate catabolic process	BP	0
GO:0019722	1	0.99553	0	3	calcium-mediated signaling	BP	0
GO:0019725	1	0.998508	0	1	cellular homeostasis	BP	0
GO:0019752	1	0.986647	0	9	carboxylic acid metabolic process	BP	0
GO:0019773	1	0.986647	0	9	proteasome core complex, alpha-subunit complex	CC	0
GO:0019799	1	0.998508	0	1	tubulin N-acetyltransferase activity	MF	0
GO:0019805	1	0.998508	0	1	quinolinate biosynthetic process	BP	0
GO:0019825	1	0.976381	0	16	oxygen binding	MF	0
GO:0019829	1	0.977841	0	15	cation-transporting ATPase activity	MF	0
GO:0019843	1	0.966218	0	23	rRNA binding	MF	0
GO:0019867	1	0.998508	0	1	outer membrane	CC	0
GO:0019871	1	0.998508	0	1	sodium channel inhibitor activity	MF	0
GO:0019887	1	0.983703	0	11	protein kinase regulator activity	MF	0
GO:0019898	1	0.972013	0	19	extrinsic component of membrane	CC	0
GO:0019901	1	0.980768	0	13	protein kinase binding	MF	0
GO:0019904	1	0.980768	0	13	protein domain specific binding	MF	0
GO:0019905	1	0.997018	0	2	syntaxin binding	MF	0
GO:0022857	1	0.951876	0	33	transmembrane transporter activity	MF	0
GO:0022891	1	0.983703	0	11	substrate-specific transmembrane transporter activity	MF	0
GO:0022900	1	0.989599	0	7	electron transport chain	BP	0
GO:0022904	1	0.997018	0	2	respiratory electron transport chain	BP	0
GO:0030001	1	0.961894	0	26	metal ion transport	BP	0
GO:0030036	1	0.960456	0	27	actin cytoskeleton organization	BP	0
GO:0030041	1	0.997018	0	2	actin filament polymerization	BP	0
GO:0030042	1	0.99553	0	3	actin filament depolymerization	BP	0
GO:0030054	1	0.998508	0	1	cell junction	CC	0
GO:0030060	1	0.997018	0	2	L-malate dehydrogenase activity	MF	0
GO:0030071	1	0.99553	0	3	regulation of mitotic metaphase/anaphase transition	BP	0
GO:0030077	1	0.997018	0	2	plasma membrane light-harvesting complex	CC	0
GO:0030117	1	0.974923	0	17	membrane coat	CC	0
GO:0030118	1	0.994044	0	4	clathrin coat	CC	0
GO:0030123	1	0.998508	0	1	AP-3 adaptor complex	CC	0
GO:0030126	1	0.99553	0	3	COPI vesicle coat	CC	0
GO:0030127	1	0.988122	0	8	COPII vesicle coat	CC	0
GO:0030130	1	0.99256	0	5	clathrin coat of trans-Golgi network vesicle	CC	0
GO:0030131	1	0.983703	0	11	clathrin adaptor complex	CC	0
GO:0030132	1	0.99256	0	5	clathrin coat of coated pit	CC	0
GO:0030133	1	0.997018	0	2	transport vesicle	CC	0
GO:0030141	1	0.997018	0	2	secretory granule	CC	0
GO:0030145	1	0.982235	0	12	manganese ion binding	MF	0
GO:0030150	1	0.997018	0	2	protein import into mitochondrial matrix	BP	0
GO:0030151	1	0.994044	0	4	molybdenum ion binding	MF	0
GO:0030154	1	0.99256	0	5	cell differentiation	BP	0
GO:0030155	1	0.998508	0	1	regulation of cell adhesion	BP	0
GO:0030158	1	0.998508	0	1	protein xylosyltransferase activity	MF	0
GO:0030163	1	0.986647	0	9	protein catabolic process	BP	0
GO:0030170	1	0.910076	0	63	pyridoxal phosphate binding	MF	0
GO:0030173	1	0.998508	0	1	integral component of Golgi membrane	CC	0
GO:0030176	1	0.994044	0	4	integral component of endoplasmic reticulum membrane	CC	0
GO:0030203	1	0.998508	0	1	glycosaminoglycan metabolic process	BP	0
GO:0030212	1	0.994044	0	4	hyaluronan metabolic process	BP	0
GO:0030234	1	0.989599	0	7	enzyme regulator activity	MF	0
GO:0030246	1	0.567333	0	376	carbohydrate binding	MF	0
GO:0030247	1	0.983703	0	11	polysaccharide binding	MF	0
GO:0030259	1	0.997018	0	2	lipid glycosylation	BP	0
GO:0030261	1	0.998508	0	1	chromosome condensation	BP	0
GO:0030272	1	0.994044	0	4	5-formyltetrahydrofolate cyclo-ligase activity	MF	0
GO:0030276	1	0.994044	0	4	clathrin binding	MF	0
GO:0030286	1	0.944783	0	38	dynein complex	CC	0
GO:0030301	1	0.99553	0	3	cholesterol transport	BP	0
GO:0030328	1	0.998508	0	1	prenylcysteine catabolic process	BP	0
GO:0030334	1	0.998508	0	1	regulation of cell migration	BP	0
GO:0030337	1	0.998508	0	1	DNA polymerase processivity factor activity	MF	0
GO:0030366	1	0.998508	0	1	molybdopterin synthase activity	MF	0
GO:0030414	1	0.919668	0	56	peptidase inhibitor activity	MF	0
GO:0030429	1	0.998508	0	1	kynureninase activity	MF	0
GO:0030488	1	0.997018	0	2	tRNA methylation	BP	0
GO:0030515	1	0.997018	0	2	snoRNA binding	MF	0
GO:0030529	1	0.951876	0	33	intracellular ribonucleoprotein complex	CC	0
GO:0030554	1	0.979303	0	14	adenyl nucleotide binding	MF	0
GO:0030623	1	0.998508	0	1	U5 snRNA binding	MF	0
GO:0030674	1	0.99553	0	3	protein binding, bridging	MF	0
GO:0030677	1	0.998508	0	1	ribonuclease P complex	CC	0
GO:0030688	1	0.998508	0	1	preribosome, small subunit precursor	CC	0
GO:0030695	1	0.991079	0	6	GTPase regulator activity	MF	0
GO:0030704	1	0.998508	0	1	vitelline membrane formation	BP	0
GO:0030729	1	0.998508	0	1	acetoacetate-CoA ligase activity	MF	0
GO:0030833	1	0.997018	0	2	regulation of actin filament polymerization	BP	0
GO:0030870	1	0.998508	0	1	Mre11 complex	CC	0
GO:0030896	1	0.997018	0	2	checkpoint clamp complex	CC	0
GO:0030904	1	0.998508	0	1	retromer complex	CC	0
GO:0030915	1	0.997018	0	2	Smc5-Smc6 complex	CC	0
GO:0030942	1	0.997018	0	2	endoplasmic reticulum signal peptide binding	MF	0
GO:0030955	1	0.989599	0	7	potassium ion binding	MF	0
GO:0030976	1	0.991079	0	6	thiamine pyrophosphate binding	MF	0
GO:0030983	1	0.986647	0	9	mismatched DNA binding	MF	0
GO:0031011	1	0.997018	0	2	Ino80 complex	CC	0
GO:0031012	1	0.964774	0	24	extracellular matrix	CC	0
GO:0031023	1	0.998508	0	1	microtubule organizing center organization	BP	0
GO:0031047	1	0.998508	0	1	gene silencing by RNA	BP	0
GO:0031071	1	0.998508	0	1	cysteine desulfurase activity	MF	0
GO:0031072	1	0.988122	0	8	heat shock protein binding	MF	0
GO:0031083	1	0.997018	0	2	BLOC-1 complex	CC	0
GO:0031105	1	0.994044	0	4	septin complex	CC	0
GO:0031110	1	0.99553	0	3	regulation of microtubule polymerization or depolymerization	BP	0
GO:0031122	1	0.998508	0	1	cytoplasmic microtubule organization	BP	0
GO:0031123	1	0.99553	0	3	RNA 3'-end processing	BP	0
GO:0031124	1	0.998508	0	1	mRNA 3'-end processing	BP	0
GO:0031145	1	0.997018	0	2	anaphase-promoting complex-dependent catabolic process	BP	0
GO:0031167	1	0.998508	0	1	rRNA methylation	BP	0
GO:0031177	1	0.99553	0	3	phosphopantetheine binding	MF	0
GO:0031227	1	0.994044	0	4	intrinsic component of endoplasmic reticulum membrane	CC	0
GO:0031305	1	0.998508	0	1	integral component of mitochondrial inner membrane	CC	0
GO:0031369	1	0.997018	0	2	translation initiation factor binding	MF	0
GO:0031386	1	0.998508	0	1	protein tag	MF	0
GO:0031409	1	0.99553	0	3	pigment binding	MF	0
GO:0031418	1	0.972013	0	19	L-ascorbic acid binding	MF	0
GO:0031419	1	0.99553	0	3	cobalamin binding	MF	0
GO:0031461	1	0.989599	0	7	cullin-RING ubiquitin ligase complex	CC	0
GO:0031491	1	0.998508	0	1	nucleosome binding	MF	0
GO:0031514	1	0.998508	0	1	motile cilium	CC	0
GO:0031515	1	0.998508	0	1	tRNA (m1A) methyltransferase complex	CC	0
GO:0031625	1	0.989599	0	7	ubiquitin protein ligase binding	MF	0
GO:0031683	1	0.988122	0	8	G-protein beta/gamma-subunit complex binding	MF	0
GO:0031929	1	0.998508	0	1	TOR signaling	BP	0
GO:0031931	1	0.998508	0	1	TORC1 complex	CC	0
GO:0031966	1	0.989599	0	7	mitochondrial membrane	CC	0
GO:0032006	1	0.99256	0	5	regulation of TOR signaling	BP	0
GO:0032007	1	0.998508	0	1	negative regulation of TOR signaling	BP	0
GO:0032012	1	0.986647	0	9	regulation of ARF protein signal transduction	BP	0
GO:0032039	1	0.99553	0	3	integrator complex	CC	0
GO:0032040	1	0.988122	0	8	small-subunit processome	CC	0
GO:0032183	1	0.998508	0	1	SUMO binding	MF	0
GO:0032259	1	0.970561	0	20	methylation	BP	0
GO:0032266	1	0.998508	0	1	phosphatidylinositol-3-phosphate binding	MF	0
GO:0032301	1	0.998508	0	1	MutSalpha complex	CC	0
GO:0032302	1	0.998508	0	1	MutSbeta complex	CC	0
GO:0032312	1	0.972013	0	19	NA	NA	0
GO:0032313	1	0.94196	0	40	NA	NA	0
GO:0032324	1	0.998508	0	1	molybdopterin cofactor biosynthetic process	BP	0
GO:0032403	1	0.998508	0	1	protein complex binding	MF	0
GO:0032465	1	0.998508	0	1	regulation of cytokinesis	BP	0
GO:0032580	1	0.99553	0	3	Golgi cisterna membrane	CC	0
GO:0032775	1	0.997018	0	2	DNA methylation on adenine	BP	0
GO:0032784	1	0.99553	0	3	regulation of DNA-templated transcription, elongation	BP	0
GO:0032786	1	0.998508	0	1	positive regulation of DNA-templated transcription, elongation	BP	0
GO:0032797	1	0.998508	0	1	SMN complex	CC	0
GO:0032923	1	0.997018	0	2	organic phosphonate biosynthetic process	BP	0
GO:0032934	1	0.991079	0	6	sterol binding	MF	0
GO:0032957	1	0.998508	0	1	inositol trisphosphate metabolic process	BP	0
GO:0032981	1	0.998508	0	1	mitochondrial respiratory chain complex I assembly	BP	0
GO:0033014	1	0.991079	0	6	tetrapyrrole biosynthetic process	BP	0
GO:0033130	1	0.998508	0	1	acetylcholine receptor binding	MF	0
GO:0033177	1	0.989599	0	7	proton-transporting two-sector ATPase complex, proton-transporting domain	CC	0
GO:0033178	1	0.989599	0	7	proton-transporting two-sector ATPase complex, catalytic domain	CC	0
GO:0033179	1	0.986647	0	9	proton-transporting V-type ATPase, V0 domain	CC	0
GO:0033180	1	0.994044	0	4	proton-transporting V-type ATPase, V1 domain	CC	0
GO:0033227	1	0.997018	0	2	dsRNA transport	BP	0
GO:0033557	1	0.997018	0	2	Slx1-Slx4 complex	CC	0
GO:0033588	1	0.998508	0	1	Elongator holoenzyme complex	CC	0
GO:0033596	1	0.998508	0	1	TSC1-TSC2 complex	CC	0
GO:0033735	1	0.998508	0	1	aspartate dehydrogenase activity	MF	0
GO:0033743	1	0.988122	0	8	peptide-methionine (R)-S-oxide reductase activity	MF	0
GO:0033897	1	0.977841	0	15	ribonuclease T2 activity	MF	0
GO:0033925	1	0.998508	0	1	mannosyl-glycoprotein endo-beta-N-acetylglucosaminidase activity	MF	0
GO:0033971	1	0.99553	0	3	hydroxyisourate hydrolase activity	MF	0
GO:0033980	1	0.997018	0	2	phosphonopyruvate decarboxylase activity	MF	0
GO:0034080	1	0.997018	0	2	CENP-A containing nucleosome assembly	BP	0
GO:0034220	1	0.998508	0	1	ion transmembrane transport	BP	0
GO:0034227	1	0.99553	0	3	tRNA thio-modification	BP	0
GO:0034314	1	0.997018	0	2	Arp2/3 complex-mediated actin nucleation	BP	0
GO:0034427	1	0.998508	0	1	nuclear-transcribed mRNA catabolic process, exonucleolytic, 3'-5'	BP	0
GO:0034450	1	0.997018	0	2	ubiquitin-ubiquitin ligase activity	MF	0
GO:0034453	1	0.997018	0	2	microtubule anchoring	BP	0
GO:0034464	1	0.997018	0	2	BBSome	CC	0
GO:0034477	1	0.998508	0	1	U6 snRNA 3'-end processing	BP	0
GO:0034508	1	0.99553	0	3	centromere complex assembly	BP	0
GO:0034701	1	0.994044	0	4	tripeptidase activity	MF	0
GO:0034720	1	0.998508	0	1	histone H3-K4 demethylation	BP	0
GO:0034755	1	0.997018	0	2	iron ion transmembrane transport	BP	0
GO:0034773	1	0.997018	0	2	histone H4-K20 trimethylation	BP	0
GO:0034968	1	0.991079	0	6	histone lysine methylation	BP	0
GO:0035014	1	0.998508	0	1	phosphatidylinositol 3-kinase regulator activity	MF	0
GO:0035023	1	0.903284	0	68	regulation of Rho protein signal transduction	BP	0
GO:0035058	1	0.998508	0	1	nonmotile primary cilium assembly	BP	0
GO:0035076	1	0.998508	0	1	ecdysone receptor-mediated signaling pathway	BP	0
GO:0035091	1	0.943371	0	39	phosphatidylinositol binding	MF	0
GO:0035299	1	0.997018	0	2	inositol pentakisphosphate 2-kinase activity	MF	0
GO:0035329	1	0.998508	0	1	hippo signaling	BP	0
GO:0035434	1	0.991079	0	6	copper ion transmembrane transport	BP	0
GO:0035556	1	0.712196	0	226	intracellular signal transduction	BP	0
GO:0036038	1	0.998508	0	1	MKS complex	CC	0
GO:0036054	1	0.998508	0	1	protein-malonyllysine demalonylase activity	MF	0
GO:0036055	1	0.998508	0	1	protein-succinyllysine desuccinylase activity	MF	0
GO:0036094	1	0.99553	0	3	small molecule binding	MF	0
GO:0036265	1	0.997018	0	2	RNA (guanine-N7)-methylation	BP	0
GO:0038032	1	0.951876	0	33	termination of G-protein coupled receptor signaling pathway	BP	0
GO:0040007	1	0.986647	0	9	growth	BP	0
GO:0042026	1	0.998508	0	1	protein refolding	BP	0
GO:0042073	1	0.994044	0	4	intraciliary transport	BP	0
GO:0042132	1	0.998508	0	1	fructose 1,6-bisphosphate 1-phosphatase activity	MF	0
GO:0042138	1	0.998508	0	1	meiotic DNA double-strand break formation	BP	0
GO:0042147	1	0.997018	0	2	retrograde transport, endosome to Golgi	BP	0
GO:0042157	1	0.977841	0	15	lipoprotein metabolic process	BP	0
GO:0042162	1	0.997018	0	2	telomeric DNA binding	MF	0
GO:0042176	1	0.99553	0	3	regulation of protein catabolic process	BP	0
GO:0042246	1	0.988122	0	8	tissue regeneration	BP	0
GO:0042254	1	0.961894	0	26	ribosome biogenesis	BP	0
GO:0042255	1	0.998508	0	1	ribosome assembly	BP	0
GO:0042256	1	0.998508	0	1	mature ribosome assembly	BP	0
GO:0042351	1	0.998508	0	1	'de novo' GDP-L-fucose biosynthetic process	BP	0
GO:0042384	1	0.997018	0	2	cilium assembly	BP	0
GO:0042393	1	0.997018	0	2	histone binding	MF	0
GO:0042450	1	0.998508	0	1	arginine biosynthetic process via ornithine	BP	0
GO:0042555	1	0.991079	0	6	MCM complex	CC	0
GO:0042558	1	0.998508	0	1	pteridine-containing compound metabolic process	BP	0
GO:0042578	1	0.99256	0	5	phosphoric ester hydrolase activity	MF	0
GO:0042602	1	0.998508	0	1	riboflavin reductase (NADPH) activity	MF	0
GO:0042626	1	0.934938	0	45	ATPase activity, coupled to transmembrane movement of substances	MF	0
GO:0042742	1	0.998508	0	1	defense response to bacterium	BP	0
GO:0042765	1	0.994044	0	4	GPI-anchor transamidase complex	CC	0
GO:0042773	1	0.994044	0	4	ATP synthesis coupled electron transport	BP	0
GO:0042779	1	0.998508	0	1	tRNA 3'-trailer cleavage	BP	0
GO:0042799	1	0.997018	0	2	histone methyltransferase activity (H4-K20 specific)	MF	0
GO:0042802	1	0.997018	0	2	identical protein binding	MF	0
GO:0042803	1	0.99256	0	5	protein homodimerization activity	MF	0
GO:0042823	1	0.998508	0	1	pyridoxal phosphate biosynthetic process	BP	0
GO:0042981	1	0.781993	0	164	regulation of apoptotic process	BP	0
GO:0042989	1	0.99553	0	3	sequestering of actin monomers	BP	0
GO:0043015	1	0.998508	0	1	gamma-tubulin binding	MF	0
GO:0043022	1	0.991079	0	6	ribosome binding	MF	0
GO:0043039	1	0.985174	0	10	tRNA aminoacylation	BP	0
GO:0043044	1	0.998508	0	1	ATP-dependent chromatin remodeling	BP	0
GO:0043065	1	0.998508	0	1	positive regulation of apoptotic process	BP	0
GO:0043066	1	0.991079	0	6	negative regulation of apoptotic process	BP	0
GO:0043085	1	0.998508	0	1	positive regulation of catalytic activity	BP	0
GO:0043086	1	0.998508	0	1	negative regulation of catalytic activity	BP	0
GO:0043113	1	0.997018	0	2	receptor clustering	BP	0
GO:0043130	1	0.997018	0	2	ubiquitin binding	MF	0
GO:0043140	1	0.997018	0	2	ATP-dependent 3'-5' DNA helicase activity	MF	0
GO:0043154	1	0.99553	0	3	negative regulation of cysteine-type endopeptidase activity involved in apoptotic process	BP	0
GO:0043161	1	0.998508	0	1	proteasome-mediated ubiquitin-dependent protein catabolic process	BP	0
GO:0043169	1	0.967663	0	22	cation binding	MF	0
GO:0043189	1	0.998508	0	1	H4/H2A histone acetyltransferase complex	CC	0
GO:0043231	1	0.99256	0	5	intracellular membrane-bounded organelle	CC	0
GO:0043234	1	0.944783	0	38	protein complex	CC	0
GO:0043236	1	0.997018	0	2	laminin binding	MF	0
GO:0043395	1	0.997018	0	2	heparan sulfate proteoglycan binding	MF	0
GO:0043461	1	0.998508	0	1	proton-transporting ATP synthase complex assembly	BP	0
GO:0043504	1	0.998508	0	1	mitochondrial DNA repair	BP	0
GO:0043531	1	0.99256	0	5	ADP binding	MF	0
GO:0043546	1	0.998508	0	1	molybdopterin cofactor binding	MF	0
GO:0043547	1	0.998508	0	1	positive regulation of GTPase activity	BP	0
GO:0043564	1	0.998508	0	1	Ku70:Ku80 complex	CC	0
GO:0043626	1	0.998508	0	1	PCNA complex	CC	0
GO:0043631	1	0.994044	0	4	RNA polyadenylation	BP	0
GO:0043666	1	0.998508	0	1	regulation of phosphoprotein phosphatase activity	BP	0
GO:0043828	1	0.997018	0	2	tRNA 2-selenouridine synthase activity	MF	0
GO:0043874	1	0.998508	0	1	acireductone synthase activity	MF	0
GO:0044070	1	0.997018	0	2	regulation of anion transport	BP	0
GO:0044183	1	0.998508	0	1	protein binding involved in protein folding	MF	0
GO:0044205	1	0.998508	0	1	'de novo' UMP biosynthetic process	BP	0
GO:0044212	1	0.99553	0	3	transcription regulatory region DNA binding	MF	0
GO:0044237	1	0.964774	0	24	cellular metabolic process	BP	0
GO:0044249	1	0.997018	0	2	cellular biosynthetic process	BP	0
GO:0044255	1	0.997018	0	2	cellular lipid metabolic process	BP	0
GO:0044262	1	0.994044	0	4	cellular carbohydrate metabolic process	BP	0
GO:0044267	1	0.977841	0	15	cellular protein metabolic process	BP	0
GO:0044341	1	0.997018	0	2	sodium-dependent phosphate transport	BP	0
GO:0044599	1	0.997018	0	2	AP-5 adaptor complex	CC	0
GO:0045010	1	0.998508	0	1	actin nucleation	BP	0
GO:0045017	1	0.997018	0	2	glycerolipid biosynthetic process	BP	0
GO:0045046	1	0.998508	0	1	protein import into peroxisome membrane	BP	0
GO:0045116	1	0.998508	0	1	protein neddylation	BP	0
GO:0045145	1	0.998508	0	1	single-stranded DNA 5'-3' exodeoxyribonuclease activity	MF	0
GO:0045156	1	0.997018	0	2	electron transporter, transferring electrons within the cyclic electron transport pathway of photosynthesis activity	MF	0
GO:0045181	1	0.998508	0	1	glutamate synthase activity, NAD(P)H as acceptor	MF	0
GO:0045211	1	0.970561	0	20	postsynaptic membrane	CC	0
GO:0045226	1	0.99553	0	3	extracellular polysaccharide biosynthetic process	BP	0
GO:0045239	1	0.998508	0	1	tricarboxylic acid cycle enzyme complex	CC	0
GO:0045252	1	0.998508	0	1	oxoglutarate dehydrogenase complex	CC	0
GO:0045254	1	0.998508	0	1	pyruvate dehydrogenase complex	CC	0
GO:0045261	1	0.991079	0	6	proton-transporting ATP synthase complex, catalytic core F(1)	CC	0
GO:0045263	1	0.986647	0	9	proton-transporting ATP synthase complex, coupling factor F(o)	CC	0
GO:0045281	1	0.998508	0	1	succinate dehydrogenase complex	CC	0
GO:0045296	1	0.997018	0	2	cadherin binding	MF	0
GO:0045329	1	0.998508	0	1	carnitine biosynthetic process	BP	0
GO:0045454	1	0.918292	0	57	cell redox homeostasis	BP	0
GO:0045596	1	0.997018	0	2	negative regulation of cell differentiation	BP	0
GO:0045765	1	0.998508	0	1	regulation of angiogenesis	BP	0
GO:0045892	1	0.99256	0	5	negative regulation of transcription, DNA-templated	BP	0
GO:0045893	1	0.991079	0	6	positive regulation of transcription, DNA-templated	BP	0
GO:0045900	1	0.998508	0	1	negative regulation of translational elongation	BP	0
GO:0045901	1	0.994044	0	4	positive regulation of translational elongation	BP	0
GO:0045905	1	0.994044	0	4	positive regulation of translational termination	BP	0
GO:0045944	1	0.998508	0	1	positive regulation of transcription from RNA polymerase II promoter	BP	0
GO:0045947	1	0.998508	0	1	negative regulation of translational initiation	BP	0
GO:0045980	1	0.991079	0	6	negative regulation of nucleotide metabolic process	BP	0
GO:0045995	1	0.998508	0	1	regulation of embryonic development	BP	0
GO:0046034	1	0.99256	0	5	ATP metabolic process	BP	0
GO:0046080	1	0.994044	0	4	dUTP metabolic process	BP	0
GO:0046168	1	0.994044	0	4	glycerol-3-phosphate catabolic process	BP	0
GO:0046294	1	0.998508	0	1	formaldehyde catabolic process	BP	0
GO:0046332	1	0.998508	0	1	SMAD binding	MF	0
GO:0046422	1	0.998508	0	1	violaxanthin de-epoxidase activity	MF	0
GO:0046439	1	0.991079	0	6	L-cysteine metabolic process	BP	0
GO:0046470	1	0.998508	0	1	phosphatidylcholine metabolic process	BP	0
GO:0046488	1	0.991079	0	6	phosphatidylinositol metabolic process	BP	0
GO:0046654	1	0.998508	0	1	tetrahydrofolate biosynthetic process	BP	0
GO:0046835	1	0.997018	0	2	carbohydrate phosphorylation	BP	0
GO:0046836	1	0.991079	0	6	glycolipid transport	BP	0
GO:0046847	1	0.986647	0	9	filopodium assembly	BP	0
GO:0046854	1	0.99256	0	5	phosphatidylinositol phosphorylation	BP	0
GO:0046856	1	0.986647	0	9	phosphatidylinositol dephosphorylation	BP	0
GO:0046873	1	0.972013	0	19	metal ion transmembrane transporter activity	MF	0
GO:0046907	1	0.991079	0	6	intracellular transport	BP	0
GO:0046912	1	0.997018	0	2	transferase activity, transferring acyl groups, acyl groups converted into alkyl on transfer	MF	0
GO:0046914	1	0.997018	0	2	transition metal ion binding	MF	0
GO:0046923	1	0.997018	0	2	ER retention sequence binding	MF	0
GO:0046930	1	0.998508	0	1	pore complex	CC	0
GO:0046931	1	0.998508	0	1	pore complex assembly	BP	0
GO:0046933	1	0.983703	0	11	proton-transporting ATP synthase activity, rotational mechanism	MF	0
GO:0046938	1	0.998508	0	1	phytochelatin biosynthetic process	BP	0
GO:0046939	1	0.997018	0	2	nucleotide phosphorylation	BP	0
GO:0046952	1	0.998508	0	1	ketone body catabolic process	BP	0
GO:0046961	1	0.979303	0	14	proton-transporting ATPase activity, rotational mechanism	MF	0
GO:0046975	1	0.998508	0	1	histone methyltransferase activity (H3-K36 specific)	MF	0
GO:0046982	1	0.93354	0	46	protein heterodimerization activity	MF	0
GO:0046983	1	0.881878	0	84	protein dimerization activity	MF	0
GO:0047134	1	0.998508	0	1	protein-disulfide reductase activity	MF	0
GO:0047150	1	0.99256	0	5	betaine-homocysteine S-methyltransferase activity	MF	0
GO:0047304	1	0.998508	0	1	2-aminoethylphosphonate-pyruvate transaminase activity	MF	0
GO:0047325	1	0.998508	0	1	inositol tetrakisphosphate 1-kinase activity	MF	0
GO:0047429	1	0.998508	0	1	nucleoside-triphosphate diphosphatase activity	MF	0
GO:0047547	1	0.998508	0	1	2-methylcitrate dehydratase activity	MF	0
GO:0047746	1	0.998508	0	1	chlorophyllase activity	MF	0
GO:0047750	1	0.994044	0	4	cholestenol delta-isomerase activity	MF	0
GO:0047800	1	0.998508	0	1	cysteamine dioxygenase activity	MF	0
GO:0047961	1	0.997018	0	2	glycine N-acyltransferase activity	MF	0
GO:0048013	1	0.998508	0	1	ephrin receptor signaling pathway	BP	0
GO:0048015	1	0.998508	0	1	phosphatidylinositol-mediated signaling	BP	0
GO:0048029	1	0.99553	0	3	monosaccharide binding	MF	0
GO:0048034	1	0.998508	0	1	heme O biosynthetic process	BP	0
GO:0048037	1	0.982235	0	12	cofactor binding	MF	0
GO:0048038	1	0.979303	0	14	quinone binding	MF	0
GO:0048193	1	0.998508	0	1	Golgi vesicle transport	BP	0
GO:0048268	1	0.994044	0	4	clathrin coat assembly	BP	0
GO:0048278	1	0.998508	0	1	vesicle docking	BP	0
GO:0048280	1	0.998508	0	1	vesicle fusion with Golgi apparatus	BP	0
GO:0048312	1	0.998508	0	1	intracellular distribution of mitochondria	BP	0
GO:0048384	1	0.998508	0	1	retinoic acid receptor signaling pathway	BP	0
GO:0048478	1	0.998508	0	1	replication fork protection	BP	0
GO:0048500	1	0.99256	0	5	signal recognition particle	CC	0
GO:0048515	1	0.998508	0	1	spermatid differentiation	BP	0
GO:0048598	1	0.998508	0	1	embryonic morphogenesis	BP	0
GO:0048870	1	0.998508	0	1	cell motility	BP	0
GO:0050080	1	0.998508	0	1	malonyl-CoA decarboxylase activity	MF	0
GO:0050113	1	0.998508	0	1	inositol oxygenase activity	MF	0
GO:0050144	1	0.998508	0	1	nucleoside deoxyribosyltransferase activity	MF	0
GO:0050188	1	0.998508	0	1	phosphoenolpyruvate mutase activity	MF	0
GO:0050194	1	0.998508	0	1	phosphonoacetaldehyde hydrolase activity	MF	0
GO:0050353	1	0.998508	0	1	trimethyllysine dioxygenase activity	MF	0
GO:0050577	1	0.998508	0	1	GDP-L-fucose synthase activity	MF	0
GO:0050660	1	0.883201	0	83	flavin adenine dinucleotide binding	MF	0
GO:0050661	1	0.951876	0	33	NADP binding	MF	0
GO:0050662	1	0.959021	0	28	coenzyme binding	MF	0
GO:0050750	1	0.998508	0	1	low-density lipoprotein particle receptor binding	MF	0
GO:0050790	1	0.997018	0	2	regulation of catalytic activity	BP	0
GO:0050793	1	0.998508	0	1	regulation of developmental process	BP	0
GO:0050819	1	0.998508	0	1	negative regulation of coagulation	BP	0
GO:0050832	1	0.998508	0	1	defense response to fungus	BP	0
GO:0050897	1	0.998508	0	1	cobalt ion binding	MF	0
GO:0051013	1	0.99553	0	3	microtubule severing	BP	0
GO:0051015	1	0.994044	0	4	actin filament binding	MF	0
GO:0051028	1	0.998508	0	1	mRNA transport	BP	0
GO:0051033	1	0.997018	0	2	RNA transmembrane transporter activity	MF	0
GO:0051056	1	0.954728	0	31	regulation of small GTPase mediated signal transduction	BP	0
GO:0051082	1	0.927967	0	50	unfolded protein binding	MF	0
GO:0051085	1	0.99553	0	3	chaperone mediated protein folding requiring cofactor	BP	0
GO:0051087	1	0.988122	0	8	chaperone binding	MF	0
GO:0051090	1	0.997018	0	2	regulation of sequence-specific DNA binding transcription factor activity	BP	0
GO:0051103	1	0.994044	0	4	DNA ligation involved in DNA repair	BP	0
GO:0051205	1	0.997018	0	2	protein insertion into membrane	BP	0
GO:0051225	1	0.994044	0	4	spindle assembly	BP	0
GO:0051258	1	0.944783	0	38	protein polymerization	BP	0
GO:0051259	1	0.997018	0	2	protein oligomerization	BP	0
GO:0051260	1	0.956157	0	30	protein homooligomerization	BP	0
GO:0051262	1	0.99553	0	3	protein tetramerization	BP	0
GO:0051276	1	0.991079	0	6	chromosome organization	BP	0
GO:0051287	1	0.964774	0	24	NAD binding	MF	0
GO:0051289	1	0.998508	0	1	protein homotetramerization	BP	0
GO:0051297	1	0.991079	0	6	centrosome organization	BP	0
GO:0051301	1	0.998508	0	1	cell division	BP	0
GO:0051302	1	0.994044	0	4	regulation of cell division	BP	0
GO:0051381	1	0.998508	0	1	histamine binding	MF	0
GO:0051382	1	0.99553	0	3	kinetochore assembly	BP	0
GO:0051536	1	0.949033	0	35	iron-sulfur cluster binding	MF	0
GO:0051537	1	0.969111	0	21	2 iron, 2 sulfur cluster binding	MF	0
GO:0051539	1	0.983703	0	11	4 iron, 4 sulfur cluster binding	MF	0
GO:0051603	1	0.974923	0	17	proteolysis involved in cellular protein catabolic process	BP	0
GO:0051607	1	0.998508	0	1	defense response to virus	BP	0
GO:0051725	1	0.998508	0	1	protein de-ADP-ribosylation	BP	0
GO:0051726	1	0.979303	0	14	regulation of cell cycle	BP	0
GO:0051861	1	0.991079	0	6	glycolipid binding	MF	0
GO:0051903	1	0.998508	0	1	S-(hydroxymethyl)glutathione dehydrogenase activity	MF	0
GO:0051920	1	0.991079	0	6	peroxiredoxin activity	MF	0
GO:0052331	1	0.998508	0	1	hemolysis in other organism involved in symbiotic interaction	BP	0
GO:0052689	1	0.99553	0	3	carboxylic ester hydrolase activity	MF	0
GO:0052725	1	0.998508	0	1	inositol-1,3,4-trisphosphate 6-kinase activity	MF	0
GO:0052726	1	0.998508	0	1	inositol-1,3,4-trisphosphate 5-kinase activity	MF	0
GO:0052861	1	0.998508	0	1	glucan endo-1,3-beta-glucanase activity, C-3 substituted reducing group	MF	0
GO:0052862	1	0.998508	0	1	glucan endo-1,4-beta-glucanase activity, C-3 substituted reducing group	MF	0
GO:0055070	1	0.998508	0	1	copper ion homeostasis	BP	0
GO:0070008	1	0.997018	0	2	serine-type exopeptidase activity	MF	0
GO:0070026	1	0.998508	0	1	nitric oxide binding	MF	0
GO:0070140	1	0.998508	0	1	SUMO-specific isopeptidase activity	MF	0
GO:0070290	1	0.997018	0	2	N-acylphosphatidylethanolamine-specific phospholipase D activity	MF	0
GO:0070329	1	0.997018	0	2	tRNA seleno-modification	BP	0
GO:0070403	1	0.976381	0	16	NAD+ binding	MF	0
GO:0070409	1	0.998508	0	1	carbamoyl phosphate biosynthetic process	BP	0
GO:0070461	1	0.998508	0	1	SAGA-type complex	CC	0
GO:0070588	1	0.964774	0	24	calcium ion transmembrane transport	BP	0
GO:0070652	1	0.994044	0	4	HAUS complex	CC	0
GO:0070694	1	0.998508	0	1	deoxyribonucleoside 5'-monophosphate N-glycosidase activity	MF	0
GO:0070985	1	0.998508	0	1	TFIIK complex	CC	0
GO:0071157	1	0.998508	0	1	negative regulation of cell cycle arrest	BP	0
GO:0071203	1	0.994044	0	4	WASH complex	CC	0
GO:0071805	1	0.988122	0	8	potassium ion transmembrane transport	BP	0
GO:0071929	1	0.998508	0	1	alpha-tubulin acetylation	BP	0
GO:0071949	1	0.997018	0	2	FAD binding	MF	0
GO:0072488	1	0.997018	0	2	ammonium transmembrane transport	BP	0
GO:0072588	1	0.997018	0	2	box H/ACA RNP complex	CC	0
GO:0072669	1	0.997018	0	2	tRNA-splicing ligase complex	CC	0
GO:0080019	1	0.997018	0	2	fatty-acyl-CoA reductase (alcohol-forming) activity	MF	0
GO:0090116	1	0.998508	0	1	C-5 methylation of cytosine	BP	0
GO:0090124	1	0.997018	0	2	N-4 methylation of cytosine	BP	0
GO:0097056	1	0.998508	0	1	selenocysteinyl-tRNA(Sec) biosynthetic process	BP	0
GO:0097361	1	0.998508	0	1	CIA complex	CC	0
GO:0098519	1	0.998508	0	1	nucleotide phosphatase activity, acting on free nucleotides	MF	0
GO:2001070	1	0.99553	0	3	starch binding	MF	0

## Sheet: 147 gènes +++ methylstat
category	over_represented_pvalue	under_represented_pvalue	numDEInCat	numInCat	term	ontology	enrichissement
GO:0005890	0.00268603	1	1	1	sodium:potassium-exchanging ATPase complex	CC	1
GO:0044183	0.00268603	1	1	1	protein binding involved in protein folding	MF	1
GO:0006814	0.00313253	0.999922	2	31	sodium ion transport	BP	0.0645161
GO:0004126	0.00536498	0.999993	1	2	cytidine deaminase activity	MF	0.5
GO:0009972	0.00536498	0.999993	1	2	cytidine deamination	BP	0.5
GO:0080019	0.00536498	0.999993	1	2	fatty-acyl-CoA reductase (alcohol-forming) activity	MF	0.5
GO:0030126	0.00803687	0.999979	1	3	COPI vesicle coat	CC	0.333333
GO:0004176	0.0107017	0.999958	1	4	ATP-dependent peptidase activity	MF	0.25
GO:0005581	0.0160103	0.999895	1	6	collagen trimer	CC	0.166667
GO:0008271	0.0186542	0.999853	1	7	secondary active sulfate transmembrane transporter activity	MF	0.142857
GO:0008272	0.021291	0.999804	1	8	sulfate transport	BP	0.125
GO:0015116	0.021291	0.999804	1	8	sulfate transmembrane transporter activity	MF	0.125
GO:0006629	0.0219301	0.998451	2	85	lipid metabolic process	BP	0.0235294
GO:0004435	0.0239209	0.999748	1	9	phosphatidylinositol phospholipase C activity	MF	0.111111
GO:0005861	0.0239209	0.999748	1	9	troponin complex	CC	0.111111
GO:0004843	0.0265438	0.999686	1	10	thiol-dependent ubiquitin-specific protease activity	MF	0.1
GO:0005201	0.0265438	0.999686	1	10	extracellular matrix structural constituent	MF	0.1
GO:0005643	0.0343713	0.999458	1	13	nuclear pore	CC	0.0769231
GO:0003713	0.0395552	0.999273	1	15	transcription coactivator activity	MF	0.0666667
GO:0030117	0.0447118	0.999061	1	17	membrane coat	CC	0.0588235
GO:0006520	0.0498413	0.998824	1	19	cellular amino acid metabolic process	BP	0.0526316
GO:0005096	0.0574848	0.99842	1	22	GTPase activator activity	MF	0.0454545
GO:0042981	0.0718616	0.990248	2	164	regulation of apoptotic process	BP	0.0121951
GO:0051056	0.080055	0.996867	1	31	regulation of small GTPase mediated signal transduction	BP	0.0322581
GO:0005488	0.0826288	0.980916	3	381	binding	MF	0.00787402
GO:0016881	0.0996715	0.995076	1	39	acid-amino acid ligase activity	MF	0.025641
GO:0006810	0.104256	0.973444	3	422	transport	BP	0.007109
GO:0006278	0.111877	0.980425	2	213	RNA-dependent DNA biosynthetic process	BP	0.00938967
GO:0003964	0.112745	0.980183	2	214	RNA-directed DNA polymerase activity	MF	0.00934579
GO:0005198	0.118877	0.992915	1	47	structural molecule activity	MF	0.0212766
GO:0007017	0.118877	0.992915	1	47	microtubule-based process	BP	0.0212766
GO:0005328	0.12125	0.992619	1	48	neurotransmitter:sodium symporter activity	MF	0.0208333
GO:0055085	0.123131	0.966309	3	455	transmembrane transport	BP	0.00659341
GO:0006836	0.123616	0.992318	1	49	neurotransmitter transport	BP	0.0204082
GO:0006813	0.125975	0.992012	1	50	potassium ion transport	BP	0.02
GO:0005200	0.133017	0.99106	1	53	structural constituent of cytoskeleton	MF	0.0188679
GO:0008081	0.151525	0.988289	1	61	phosphoric diester hydrolase activity	MF	0.0163934
GO:0003723	0.154534	0.953262	3	506	RNA binding	MF	0.00592885
GO:0030170	0.15609	0.987545	1	63	pyridoxal phosphate binding	MF	0.015873
GO:0005874	0.160632	0.98678	1	65	microtubule	CC	0.0153846
GO:0046872	0.164454	0.938423	4	795	metal ion binding	MF	0.00503145
GO:0008017	0.169644	0.985191	1	69	microtubule binding	MF	0.0144928
GO:0016192	0.185186	0.982223	1	76	vesicle-mediated transport	BP	0.0131579
GO:0006511	0.196113	0.979961	1	81	ubiquitin-dependent protein catabolic process	BP	0.0123457
GO:0006457	0.225948	0.973034	1	95	protein folding	BP	0.0105263
GO:0003777	0.230121	0.971976	1	97	microtubule motor activity	MF	0.0103093
GO:0007018	0.236338	0.970357	1	100	microtubule-based movement	BP	0.01
GO:0004553	0.248625	0.967011	1	106	hydrolase activity, hydrolyzing O-glycosyl compounds	MF	0.00943396
GO:0004842	0.28045	0.957414	1	122	ubiquitin-protein transferase activity	MF	0.00819672
GO:0005230	0.282395	0.956783	1	123	extracellular ligand-gated ion channel activity	MF	0.00813008
GO:0005509	0.304014	0.854857	4	1038	calcium ion binding	MF	0.00385356
GO:0016021	0.316675	0.832634	5	1389	integral component of membrane	CC	0.00359971
GO:0003824	0.343614	0.847292	3	772	catalytic activity	MF	0.00388601
GO:0004222	0.361304	0.926616	1	166	metalloendopeptidase activity	MF	0.0060241
GO:0008270	0.385804	0.759121	7	2217	zinc ion binding	MF	0.00315742
GO:0017111	0.391747	0.912456	1	184	nucleoside-triphosphatase activity	MF	0.00543478
GO:0006886	0.393396	0.911647	1	185	intracellular protein transport	BP	0.00540541
GO:0005215	0.404816	0.905918	1	192	transporter activity	MF	0.00520833
GO:0006508	0.40995	0.835778	2	521	proteolysis	BP	0.00383877
GO:0005524	0.439806	0.752093	4	1258	ATP binding	MF	0.00317965
GO:0035556	0.457351	0.876697	1	226	intracellular signal transduction	BP	0.00442478
GO:0016787	0.458825	0.875806	1	227	hydrolase activity	MF	0.00440529
GO:0006811	0.501267	0.848406	1	257	ion transport	BP	0.00389105
GO:0005975	0.505327	0.845601	1	260	carbohydrate metabolic process	BP	0.00384615
GO:0016311	0.532853	0.825695	1	281	dephosphorylation	BP	0.00355872
GO:0004674	0.537922	0.821856	1	285	protein serine/threonine kinase activity	MF	0.00350877
GO:0016791	0.557667	0.806367	1	301	phosphatase activity	MF	0.00332226
GO:0004725	0.568408	0.797575	1	310	protein tyrosine phosphatase activity	MF	0.00322581
GO:0006470	0.583471	0.784793	1	323	protein dephosphorylation	BP	0.00309598
GO:0016491	0.649462	0.722091	1	386	oxidoreductase activity	MF	0.00259067
GO:0005515	0.69226	0.416321	17	6808	protein binding	MF	0.00249706
GO:0004672	0.732251	0.625387	1	484	protein kinase activity	MF	0.00206612
GO:0006355	0.740248	0.614792	1	495	regulation of transcription, DNA-templated	BP	0.0020202
GO:0006468	0.741677	0.612874	1	497	protein phosphorylation	BP	0.00201207
GO:0008152	0.744511	0.609044	1	501	metabolic process	BP	0.00199601
GO:0005525	0.745917	0.607133	1	503	GTP binding	MF	0.00198807
GO:0005622	0.770163	0.404151	4	1918	intracellular	CC	0.00208551
GO:0016772	0.782937	0.553833	1	560	transferase activity, transferring phosphorus-containing groups	MF	0.00178571
GO:0007165	0.78592	0.549274	1	565	signal transduction	BP	0.00176991
GO:0000166	0.808906	0.512687	1	606	nucleotide binding	MF	0.00165017
GO:0016020	0.820284	0.359082	3	1617	membrane	CC	0.00185529
GO:0003677	0.863142	0.414497	1	726	DNA binding	MF	0.00137741
GO:0000012	1	0.994635	0	2	single strand break repair	BP	0
GO:0000015	1	0.991963	0	3	phosphopyruvate hydratase complex	CC	0
GO:0000030	1	0.994635	0	2	mannosyltransferase activity	MF	0
GO:0000042	1	0.981346	0	7	protein targeting to Golgi	BP	0
GO:0000045	1	0.997314	0	1	autophagosome assembly	BP	0
GO:0000049	1	0.978709	0	8	tRNA binding	MF	0
GO:0000062	1	0.981346	0	7	fatty-acyl-CoA binding	MF	0
GO:0000077	1	0.991963	0	3	DNA damage checkpoint	BP	0
GO:0000079	1	0.97084	0	11	regulation of cyclin-dependent protein serine/threonine kinase activity	BP	0
GO:0000087	1	0.991963	0	3	mitotic M phase	BP	0
GO:0000103	1	0.997314	0	1	sulfate assimilation	BP	0
GO:0000104	1	0.997314	0	1	succinate dehydrogenase activity	MF	0
GO:0000118	1	0.997314	0	1	histone deacetylase complex	CC	0
GO:0000122	1	0.997314	0	1	negative regulation of transcription from RNA polymerase II promoter	BP	0
GO:0000123	1	0.991963	0	3	histone acetyltransferase complex	CC	0
GO:0000124	1	0.991963	0	3	SAGA complex	CC	0
GO:0000139	1	0.965629	0	13	Golgi membrane	CC	0
GO:0000145	1	0.98399	0	6	exocyst	CC	0
GO:0000150	1	0.997314	0	1	recombinase activity	MF	0
GO:0000151	1	0.976079	0	9	ubiquitin ligase complex	CC	0
GO:0000154	1	0.994635	0	2	rRNA modification	BP	0
GO:0000155	1	0.991963	0	3	phosphorelay sensor kinase activity	MF	0
GO:0000156	1	0.994635	0	2	phosphorelay response regulator activity	MF	0
GO:0000159	1	0.989298	0	4	protein phosphatase type 2A complex	CC	0
GO:0000160	1	0.98664	0	5	phosphorelay signal transduction system	BP	0
GO:0000172	1	0.997314	0	1	ribonuclease MRP complex	CC	0
GO:0000175	1	0.994635	0	2	3'-5'-exoribonuclease activity	MF	0
GO:0000176	1	0.997314	0	1	nuclear exosome (RNase complex)	CC	0
GO:0000178	1	0.994635	0	2	exosome (RNase complex)	CC	0
GO:0000179	1	0.994635	0	2	rRNA (adenine-N6,N6-)-dimethyltransferase activity	MF	0
GO:0000184	1	0.991963	0	3	nuclear-transcribed mRNA catabolic process, nonsense-mediated decay	BP	0
GO:0000213	1	0.991963	0	3	tRNA-intron endonuclease activity	MF	0
GO:0000220	1	0.991963	0	3	vacuolar proton-transporting V-type ATPase, V0 domain	CC	0
GO:0000221	1	0.98664	0	5	vacuolar proton-transporting V-type ATPase, V1 domain	CC	0
GO:0000226	1	0.955288	0	17	microtubule cytoskeleton organization	BP	0
GO:0000228	1	0.98664	0	5	nuclear chromosome	CC	0
GO:0000242	1	0.991963	0	3	pericentriolar material	CC	0
GO:0000245	1	0.997314	0	1	spliceosomal complex assembly	BP	0
GO:0000256	1	0.994635	0	2	allantoin catabolic process	BP	0
GO:0000266	1	0.997314	0	1	mitochondrial fission	BP	0
GO:0000275	1	0.997314	0	1	mitochondrial proton-transporting ATP synthase complex, catalytic core F(1)	CC	0
GO:0000276	1	0.978709	0	8	mitochondrial proton-transporting ATP synthase complex, coupling factor F(o)	CC	0
GO:0000287	1	0.862319	0	55	magnesium ion binding	MF	0
GO:0000290	1	0.994635	0	2	deadenylation-dependent decapping of nuclear-transcribed mRNA	BP	0
GO:0000323	1	0.997314	0	1	lytic vacuole	CC	0
GO:0000334	1	0.997314	0	1	3-hydroxyanthranilate 3,4-dioxygenase activity	MF	0
GO:0000387	1	0.991963	0	3	spliceosomal snRNP assembly	BP	0
GO:0000398	1	0.978709	0	8	mRNA splicing, via spliceosome	BP	0
GO:0000439	1	0.989298	0	4	core TFIIH complex	CC	0
GO:0000444	1	0.997314	0	1	MIS12/MIND type complex	CC	0
GO:0000445	1	0.997314	0	1	THO complex part of transcription export complex	CC	0
GO:0000502	1	0.991963	0	3	proteasome complex	CC	0
GO:0000723	1	0.98664	0	5	telomere maintenance	BP	0
GO:0000724	1	0.997314	0	1	double-strand break repair via homologous recombination	BP	0
GO:0000774	1	0.994635	0	2	adenyl-nucleotide exchange factor activity	MF	0
GO:0000775	1	0.98664	0	5	chromosome, centromeric region	CC	0
GO:0000776	1	0.989298	0	4	kinetochore	CC	0
GO:0000784	1	0.997314	0	1	nuclear chromosome, telomeric region	CC	0
GO:0000785	1	0.991963	0	3	chromatin	CC	0
GO:0000786	1	0.883501	0	46	nucleosome	CC	0
GO:0000795	1	0.997314	0	1	synaptonemal complex	CC	0
GO:0000796	1	0.997314	0	1	condensin complex	CC	0
GO:0000808	1	0.989298	0	4	origin recognition complex	CC	0
GO:0000902	1	0.978709	0	8	cell morphogenesis	BP	0
GO:0000910	1	0.997314	0	1	cytokinesis	BP	0
GO:0000917	1	0.997314	0	1	barrier septum assembly	BP	0
GO:0000922	1	0.98664	0	5	spindle pole	CC	0
GO:0000930	1	0.997314	0	1	gamma-tubulin complex	CC	0
GO:0000975	1	0.98399	0	6	regulatory region DNA binding	MF	0
GO:0000976	1	0.960445	0	15	transcription regulatory region sequence-specific DNA binding	MF	0
GO:0000978	1	0.997314	0	1	RNA polymerase II core promoter proximal region sequence-specific DNA binding	MF	0
GO:0000982	1	0.997314	0	1	transcription factor activity, RNA polymerase II core promoter proximal region sequence-specific binding	MF	0
GO:0001104	1	0.955288	0	17	RNA polymerase II transcription cofactor activity	MF	0
GO:0001503	1	0.997314	0	1	ossification	BP	0
GO:0001510	1	0.98399	0	6	RNA methylation	BP	0
GO:0001518	1	0.989298	0	4	voltage-gated sodium channel complex	CC	0
GO:0001522	1	0.955288	0	17	pseudouridine synthesis	BP	0
GO:0001558	1	0.98399	0	6	regulation of cell growth	BP	0
GO:0001607	1	0.997314	0	1	neuromedin U receptor activity	MF	0
GO:0001609	1	0.997314	0	1	G-protein coupled adenosine receptor activity	MF	0
GO:0001614	1	0.991963	0	3	purinergic nucleotide receptor activity	MF	0
GO:0001664	1	0.994635	0	2	G-protein coupled receptor binding	MF	0
GO:0001671	1	0.997314	0	1	ATPase activator activity	MF	0
GO:0001682	1	0.994635	0	2	tRNA 5'-leader removal	BP	0
GO:0001726	1	0.991963	0	3	ruffle	CC	0
GO:0001733	1	0.991963	0	3	galactosylceramide sulfotransferase activity	MF	0
GO:0001784	1	0.98664	0	5	phosphotyrosine binding	MF	0
GO:0001882	1	0.98399	0	6	nucleoside binding	MF	0
GO:0001932	1	0.976079	0	9	regulation of protein phosphorylation	BP	0
GO:0001973	1	0.997314	0	1	adenosine receptor signaling pathway	BP	0
GO:0002098	1	0.991963	0	3	tRNA wobble uridine modification	BP	0
GO:0002143	1	0.997314	0	1	tRNA wobble position uridine thiolation	BP	0
GO:0002161	1	0.97084	0	11	aminoacyl-tRNA editing activity	MF	0
GO:0002224	1	0.997314	0	1	toll-like receptor signaling pathway	BP	0
GO:0003333	1	0.957863	0	16	amino acid transmembrane transport	BP	0
GO:0003676	1	0.0362785	0	1196	nucleic acid binding	MF	0
GO:0003678	1	0.968231	0	12	DNA helicase activity	MF	0
GO:0003682	1	0.897905	0	40	chromatin binding	MF	0
GO:0003684	1	0.957863	0	16	damaged DNA binding	MF	0
GO:0003689	1	0.997314	0	1	DNA clamp loader activity	MF	0
GO:0003697	1	0.98399	0	6	single-stranded DNA binding	MF	0
GO:0003700	1	0.35733	0	379	transcription factor activity, sequence-specific DNA binding	MF	0
GO:0003707	1	0.866983	0	53	steroid hormone receptor activity	MF	0
GO:0003708	1	0.997314	0	1	retinoic acid receptor activity	MF	0
GO:0003712	1	0.965629	0	13	transcription cofactor activity	MF	0
GO:0003714	1	0.994635	0	2	transcription corepressor activity	MF	0
GO:0003721	1	0.997314	0	1	telomerase RNA reverse transcriptase activity	MF	0
GO:0003725	1	0.994635	0	2	double-stranded RNA binding	MF	0
GO:0003726	1	0.994635	0	2	double-stranded RNA adenosine deaminase activity	MF	0
GO:0003729	1	0.989298	0	4	mRNA binding	MF	0
GO:0003735	1	0.251295	0	507	structural constituent of ribosome	MF	0
GO:0003743	1	0.922426	0	30	translation initiation factor activity	MF	0
GO:0003746	1	0.939981	0	23	translation elongation factor activity	MF	0
GO:0003747	1	0.991963	0	3	translation release factor activity	MF	0
GO:0003755	1	0.939981	0	23	peptidyl-prolyl cis-trans isomerase activity	MF	0
GO:0003756	1	0.997314	0	1	protein disulfide isomerase activity	MF	0
GO:0003774	1	0.871671	0	51	motor activity	MF	0
GO:0003779	1	0.702233	0	131	actin binding	MF	0
GO:0003796	1	0.989298	0	4	lysozyme activity	MF	0
GO:0003810	1	0.981346	0	7	protein-glutamine gamma-glutamyltransferase activity	MF	0
GO:0003840	1	0.98399	0	6	gamma-glutamyltransferase activity	MF	0
GO:0003841	1	0.997314	0	1	1-acylglycerol-3-phosphate O-acyltransferase activity	MF	0
GO:0003842	1	0.997314	0	1	1-pyrroline-5-carboxylate dehydrogenase activity	MF	0
GO:0003844	1	0.997314	0	1	1,4-alpha-glucan branching enzyme activity	MF	0
GO:0003847	1	0.997314	0	1	1-alkyl-2-acetylglycerophosphocholine esterase activity	MF	0
GO:0003854	1	0.98664	0	5	3-beta-hydroxy-delta5-steroid dehydrogenase activity	MF	0
GO:0003857	1	0.981346	0	7	3-hydroxyacyl-CoA dehydrogenase activity	MF	0
GO:0003865	1	0.997314	0	1	3-oxo-5-alpha-steroid 4-dehydrogenase activity	MF	0
GO:0003867	1	0.997314	0	1	4-aminobutyrate transaminase activity	MF	0
GO:0003868	1	0.997314	0	1	4-hydroxyphenylpyruvate dioxygenase activity	MF	0
GO:0003870	1	0.997314	0	1	5-aminolevulinate synthase activity	MF	0
GO:0003872	1	0.997314	0	1	6-phosphofructokinase activity	MF	0
GO:0003873	1	0.991963	0	3	6-phosphofructo-2-kinase activity	MF	0
GO:0003875	1	0.997314	0	1	ADP-ribosylarginine hydrolase activity	MF	0
GO:0003876	1	0.994635	0	2	AMP deaminase activity	MF	0
GO:0003878	1	0.994635	0	2	ATP citrate synthase activity	MF	0
GO:0003883	1	0.997314	0	1	CTP synthase activity	MF	0
GO:0003884	1	0.991963	0	3	D-amino-acid oxidase activity	MF	0
GO:0003885	1	0.994635	0	2	D-arabinono-1,4-lactone oxidase activity	MF	0
GO:0003886	1	0.997314	0	1	DNA (cytosine-5-)-methyltransferase activity	MF	0
GO:0003887	1	0.934932	0	25	DNA-directed DNA polymerase activity	MF	0
GO:0003896	1	0.981346	0	7	DNA primase activity	MF	0
GO:0003899	1	0.910085	0	35	DNA-directed RNA polymerase activity	MF	0
GO:0003904	1	0.997314	0	1	deoxyribodipyrimidine photo-lyase activity	MF	0
GO:0003905	1	0.997314	0	1	alkylbase DNA N-glycosylase activity	MF	0
GO:0003906	1	0.991963	0	3	DNA-(apurinic or apyrimidinic site) lyase activity	MF	0
GO:0003908	1	0.997314	0	1	methylated-DNA-[protein]-cysteine S-methyltransferase activity	MF	0
GO:0003909	1	0.989298	0	4	DNA ligase activity	MF	0
GO:0003910	1	0.989298	0	4	DNA ligase (ATP) activity	MF	0
GO:0003913	1	0.98399	0	6	DNA photolyase activity	MF	0
GO:0003916	1	0.994635	0	2	DNA topoisomerase activity	MF	0
GO:0003917	1	0.981346	0	7	DNA topoisomerase type I activity	MF	0
GO:0003918	1	0.981346	0	7	DNA topoisomerase type II (ATP-hydrolyzing) activity	MF	0
GO:0003920	1	0.997314	0	1	GMP reductase activity	MF	0
GO:0003922	1	0.997314	0	1	GMP synthase (glutamine-hydrolyzing) activity	MF	0
GO:0003924	1	0.583975	0	199	GTPase activity	MF	0
GO:0003934	1	0.997314	0	1	GTP cyclohydrolase I activity	MF	0
GO:0003937	1	0.997314	0	1	IMP cyclohydrolase activity	MF	0
GO:0003938	1	0.997314	0	1	IMP dehydrogenase activity	MF	0
GO:0003950	1	0.817016	0	75	NAD+ ADP-ribosyltransferase activity	MF	0
GO:0003951	1	0.937453	0	24	NAD+ kinase activity	MF	0
GO:0003952	1	0.997314	0	1	NAD+ synthase (glutamine-hydrolyzing) activity	MF	0
GO:0003953	1	0.994635	0	2	NAD+ nucleosidase activity	MF	0
GO:0003954	1	0.991963	0	3	NADH dehydrogenase activity	MF	0
GO:0003956	1	0.991963	0	3	NAD(P)+-protein-arginine ADP-ribosyltransferase activity	MF	0
GO:0003958	1	0.994635	0	2	NADPH-hemoprotein reductase activity	MF	0
GO:0003963	1	0.997314	0	1	RNA-3'-phosphate cyclase activity	MF	0
GO:0003968	1	0.973456	0	10	RNA-directed RNA polymerase activity	MF	0
GO:0003972	1	0.997314	0	1	RNA ligase (ATP) activity	MF	0
GO:0003978	1	0.994635	0	2	UDP-glucose 4-epimerase activity	MF	0
GO:0003979	1	0.997314	0	1	UDP-glucose 6-dehydrogenase activity	MF	0
GO:0003980	1	0.997314	0	1	UDP-glucose:glycoprotein glucosyltransferase activity	MF	0
GO:0003987	1	0.994635	0	2	acetate-CoA ligase activity	MF	0
GO:0003989	1	0.989298	0	4	acetyl-CoA carboxylase activity	MF	0
GO:0003993	1	0.965629	0	13	acid phosphatase activity	MF	0
GO:0003994	1	0.997314	0	1	aconitate hydratase activity	MF	0
GO:0003995	1	0.955288	0	17	acyl-CoA dehydrogenase activity	MF	0
GO:0003997	1	0.98664	0	5	acyl-CoA oxidase activity	MF	0
GO:0003998	1	0.989298	0	4	acylphosphatase activity	MF	0
GO:0003999	1	0.997314	0	1	adenine phosphoribosyltransferase activity	MF	0
GO:0004000	1	0.978709	0	8	adenosine deaminase activity	MF	0
GO:0004001	1	0.994635	0	2	adenosine kinase activity	MF	0
GO:0004003	1	0.978709	0	8	ATP-dependent DNA helicase activity	MF	0
GO:0004012	1	0.978709	0	8	phospholipid-translocating ATPase activity	MF	0
GO:0004013	1	0.989298	0	4	adenosylhomocysteinase activity	MF	0
GO:0004014	1	0.994635	0	2	adenosylmethionine decarboxylase activity	MF	0
GO:0004016	1	0.994635	0	2	adenylate cyclase activity	MF	0
GO:0004017	1	0.989298	0	4	adenylate kinase activity	MF	0
GO:0004018	1	0.997314	0	1	N6-(1,2-dicarboxyethyl)AMP AMP-lyase (fumarate-forming) activity	MF	0
GO:0004019	1	0.997314	0	1	adenylosuccinate synthase activity	MF	0
GO:0004020	1	0.997314	0	1	adenylylsulfate kinase activity	MF	0
GO:0004026	1	0.994635	0	2	alcohol O-acetyltransferase activity	MF	0
GO:0004030	1	0.997314	0	1	aldehyde dehydrogenase [NAD(P)+] activity	MF	0
GO:0004037	1	0.997314	0	1	allantoicase activity	MF	0
GO:0004038	1	0.997314	0	1	allantoinase activity	MF	0
GO:0004044	1	0.997314	0	1	amidophosphoribosyltransferase activity	MF	0
GO:0004045	1	0.991963	0	3	aminoacyl-tRNA hydrolase activity	MF	0
GO:0004046	1	0.997314	0	1	aminoacylase activity	MF	0
GO:0004047	1	0.989298	0	4	aminomethyltransferase activity	MF	0
GO:0004053	1	0.994635	0	2	arginase activity	MF	0
GO:0004055	1	0.991963	0	3	argininosuccinate synthase activity	MF	0
GO:0004056	1	0.997314	0	1	argininosuccinate lyase activity	MF	0
GO:0004057	1	0.991963	0	3	arginyltransferase activity	MF	0
GO:0004064	1	0.994635	0	2	arylesterase activity	MF	0
GO:0004066	1	0.994635	0	2	asparagine synthase (glutamine-hydrolyzing) activity	MF	0
GO:0004067	1	0.989298	0	4	asparaginase activity	MF	0
GO:0004070	1	0.997314	0	1	aspartate carbamoyltransferase activity	MF	0
GO:0004075	1	0.98399	0	6	biotin carboxylase activity	MF	0
GO:0004077	1	0.997314	0	1	biotin-[acetyl-CoA-carboxylase] ligase activity	MF	0
GO:0004084	1	0.997314	0	1	branched-chain-amino-acid transaminase activity	MF	0
GO:0004089	1	0.957863	0	16	carbonate dehydratase activity	MF	0
GO:0004096	1	0.989298	0	4	catalase activity	MF	0
GO:0004104	1	0.991963	0	3	cholinesterase activity	MF	0
GO:0004108	1	0.997314	0	1	citrate (Si)-synthase activity	MF	0
GO:0004109	1	0.997314	0	1	coproporphyrinogen oxidase activity	MF	0
GO:0004113	1	0.994635	0	2	2',3'-cyclic-nucleotide 3'-phosphodiesterase activity	MF	0
GO:0004114	1	0.92991	0	27	3',5'-cyclic-nucleotide phosphodiesterase activity	MF	0
GO:0004122	1	0.997314	0	1	cystathionine beta-synthase activity	MF	0
GO:0004129	1	0.924914	0	29	cytochrome-c oxidase activity	MF	0
GO:0004134	1	0.997314	0	1	4-alpha-glucanotransferase activity	MF	0
GO:0004135	1	0.997314	0	1	amylo-alpha-1,6-glucosidase activity	MF	0
GO:0004139	1	0.997314	0	1	deoxyribose-phosphate aldolase activity	MF	0
GO:0004140	1	0.994635	0	2	dephospho-CoA kinase activity	MF	0
GO:0004143	1	0.942515	0	22	diacylglycerol kinase activity	MF	0
GO:0004144	1	0.991963	0	3	diacylglycerol O-acyltransferase activity	MF	0
GO:0004146	1	0.994635	0	2	dihydrofolate reductase activity	MF	0
GO:0004148	1	0.997314	0	1	dihydrolipoyl dehydrogenase activity	MF	0
GO:0004149	1	0.997314	0	1	dihydrolipoyllysine-residue succinyltransferase activity	MF	0
GO:0004152	1	0.994635	0	2	dihydroorotate dehydrogenase activity	MF	0
GO:0004158	1	0.994635	0	2	dihydroorotate oxidase activity	MF	0
GO:0004163	1	0.997314	0	1	diphosphomevalonate decarboxylase activity	MF	0
GO:0004164	1	0.997314	0	1	diphthine synthase activity	MF	0
GO:0004170	1	0.994635	0	2	dUTP diphosphatase activity	MF	0
GO:0004174	1	0.997314	0	1	electron-transferring-flavoprotein dehydrogenase activity	MF	0
GO:0004175	1	0.955288	0	17	endopeptidase activity	MF	0
GO:0004177	1	0.97084	0	11	aminopeptidase activity	MF	0
GO:0004180	1	0.981346	0	7	carboxypeptidase activity	MF	0
GO:0004181	1	0.932418	0	26	metallocarboxypeptidase activity	MF	0
GO:0004185	1	0.991963	0	3	serine-type carboxypeptidase activity	MF	0
GO:0004190	1	0.895489	0	41	aspartic-type endopeptidase activity	MF	0
GO:0004197	1	0.72738	0	118	cysteine-type endopeptidase activity	MF	0
GO:0004198	1	0.922426	0	30	calcium-dependent cysteine-type endopeptidase activity	MF	0
GO:0004252	1	0.84391	0	63	serine-type endopeptidase activity	MF	0
GO:0004298	1	0.955288	0	17	threonine-type endopeptidase activity	MF	0
GO:0004300	1	0.997314	0	1	enoyl-CoA hydratase activity	MF	0
GO:0004312	1	0.997314	0	1	fatty acid synthase activity	MF	0
GO:0004313	1	0.997314	0	1	[acyl-carrier-protein] S-acetyltransferase activity	MF	0
GO:0004314	1	0.997314	0	1	[acyl-carrier-protein] S-malonyltransferase activity	MF	0
GO:0004315	1	0.997314	0	1	3-oxoacyl-[acyl-carrier-protein] synthase activity	MF	0
GO:0004316	1	0.997314	0	1	3-oxoacyl-[acyl-carrier-protein] reductase (NADPH) activity	MF	0
GO:0004317	1	0.997314	0	1	3-hydroxypalmitoyl-[acyl-carrier-protein] dehydratase activity	MF	0
GO:0004319	1	0.997314	0	1	enoyl-[acyl-carrier-protein] reductase (NADPH, B-specific) activity	MF	0
GO:0004320	1	0.997314	0	1	oleoyl-[acyl-carrier-protein] hydrolase activity	MF	0
GO:0004322	1	0.997314	0	1	ferroxidase activity	MF	0
GO:0004325	1	0.997314	0	1	ferrochelatase activity	MF	0
GO:0004326	1	0.997314	0	1	tetrahydrofolylpolyglutamate synthase activity	MF	0
GO:0004329	1	0.997314	0	1	formate-tetrahydrofolate ligase activity	MF	0
GO:0004331	1	0.997314	0	1	fructose-2,6-bisphosphate 2-phosphatase activity	MF	0
GO:0004332	1	0.989298	0	4	fructose-bisphosphate aldolase activity	MF	0
GO:0004333	1	0.997314	0	1	fumarate hydratase activity	MF	0
GO:0004334	1	0.997314	0	1	fumarylacetoacetase activity	MF	0
GO:0004335	1	0.994635	0	2	galactokinase activity	MF	0
GO:0004336	1	0.989298	0	4	galactosylceramidase activity	MF	0
GO:0004342	1	0.997314	0	1	glucosamine-6-phosphate deaminase activity	MF	0
GO:0004345	1	0.991963	0	3	glucose-6-phosphate dehydrogenase activity	MF	0
GO:0004346	1	0.997314	0	1	glucose-6-phosphatase activity	MF	0
GO:0004347	1	0.994635	0	2	glucose-6-phosphate isomerase activity	MF	0
GO:0004348	1	0.98399	0	6	glucosylceramidase activity	MF	0
GO:0004349	1	0.997314	0	1	glutamate 5-kinase activity	MF	0
GO:0004350	1	0.997314	0	1	glutamate-5-semialdehyde dehydrogenase activity	MF	0
GO:0004356	1	0.97084	0	11	glutamate-ammonia ligase activity	MF	0
GO:0004357	1	0.997314	0	1	glutamate-cysteine ligase activity	MF	0
GO:0004359	1	0.997314	0	1	glutaminase activity	MF	0
GO:0004362	1	0.997314	0	1	glutathione-disulfide reductase activity	MF	0
GO:0004363	1	0.997314	0	1	glutathione synthase activity	MF	0
GO:0004364	1	0.981346	0	7	glutathione transferase activity	MF	0
GO:0004367	1	0.994635	0	2	glycerol-3-phosphate dehydrogenase [NAD+] activity	MF	0
GO:0004368	1	0.997314	0	1	glycerol-3-phosphate dehydrogenase activity	MF	0
GO:0004370	1	0.997314	0	1	glycerol kinase activity	MF	0
GO:0004371	1	0.997314	0	1	glycerone kinase activity	MF	0
GO:0004372	1	0.994635	0	2	glycine hydroxymethyltransferase activity	MF	0
GO:0004373	1	0.997314	0	1	glycogen (starch) synthase activity	MF	0
GO:0004375	1	0.997314	0	1	glycine dehydrogenase (decarboxylating) activity	MF	0
GO:0004379	1	0.997314	0	1	glycylpeptide N-tetradecanoyltransferase activity	MF	0
GO:0004383	1	0.965629	0	13	guanylate cyclase activity	MF	0
GO:0004385	1	0.994635	0	2	guanylate kinase activity	MF	0
GO:0004386	1	0.683473	0	141	helicase activity	MF	0
GO:0004396	1	0.994635	0	2	hexokinase activity	MF	0
GO:0004397	1	0.997314	0	1	histidine ammonia-lyase activity	MF	0
GO:0004402	1	0.968231	0	12	histone acetyltransferase activity	MF	0
GO:0004407	1	0.989298	0	4	histone deacetylase activity	MF	0
GO:0004408	1	0.994635	0	2	holocytochrome-c synthase activity	MF	0
GO:0004411	1	0.997314	0	1	homogentisate 1,2-dioxygenase activity	MF	0
GO:0004414	1	0.997314	0	1	homoserine O-acetyltransferase activity	MF	0
GO:0004415	1	0.997314	0	1	hyalurononglucosaminidase activity	MF	0
GO:0004416	1	0.994635	0	2	hydroxyacylglutathione hydrolase activity	MF	0
GO:0004418	1	0.994635	0	2	hydroxymethylbilane synthase activity	MF	0
GO:0004420	1	0.997314	0	1	hydroxymethylglutaryl-CoA reductase (NADPH) activity	MF	0
GO:0004421	1	0.997314	0	1	hydroxymethylglutaryl-CoA synthase activity	MF	0
GO:0004422	1	0.997314	0	1	hypoxanthine phosphoribosyltransferase activity	MF	0
GO:0004427	1	0.991963	0	3	inorganic diphosphatase activity	MF	0
GO:0004449	1	0.991963	0	3	isocitrate dehydrogenase (NAD+) activity	MF	0
GO:0004450	1	0.994635	0	2	isocitrate dehydrogenase (NADP+) activity	MF	0
GO:0004452	1	0.994635	0	2	isopentenyl-diphosphate delta-isomerase activity	MF	0
GO:0004462	1	0.997314	0	1	lactoylglutathione lyase activity	MF	0
GO:0004463	1	0.997314	0	1	leukotriene-A4 hydrolase activity	MF	0
GO:0004470	1	0.994635	0	2	malic enzyme activity	MF	0
GO:0004471	1	0.994635	0	2	malate dehydrogenase (decarboxylating) (NAD+) activity	MF	0
GO:0004474	1	0.994635	0	2	malate synthase activity	MF	0
GO:0004478	1	0.976079	0	9	methionine adenosyltransferase activity	MF	0
GO:0004482	1	0.997314	0	1	mRNA (guanine-N7-)-methyltransferase activity	MF	0
GO:0004484	1	0.991963	0	3	mRNA guanylyltransferase activity	MF	0
GO:0004488	1	0.991963	0	3	methylenetetrahydrofolate dehydrogenase (NADP+) activity	MF	0
GO:0004489	1	0.997314	0	1	methylenetetrahydrofolate reductase (NAD(P)H) activity	MF	0
GO:0004491	1	0.997314	0	1	methylmalonate-semialdehyde dehydrogenase (acylating) activity	MF	0
GO:0004494	1	0.997314	0	1	methylmalonyl-CoA mutase activity	MF	0
GO:0004496	1	0.997314	0	1	mevalonate kinase activity	MF	0
GO:0004497	1	0.92991	0	27	monooxygenase activity	MF	0
GO:0004499	1	0.95272	0	18	N,N-dimethylaniline monooxygenase activity	MF	0
GO:0004502	1	0.997314	0	1	kynurenine 3-monooxygenase activity	MF	0
GO:0004504	1	0.98399	0	6	peptidylglycine monooxygenase activity	MF	0
GO:0004505	1	0.997314	0	1	phenylalanine 4-monooxygenase activity	MF	0
GO:0004512	1	0.997314	0	1	inositol-3-phosphate synthase activity	MF	0
GO:0004514	1	0.989298	0	4	nicotinate-nucleotide diphosphorylase (carboxylating) activity	MF	0
GO:0004516	1	0.997314	0	1	nicotinate phosphoribosyltransferase activity	MF	0
GO:0004517	1	0.997314	0	1	nitric-oxide synthase activity	MF	0
GO:0004518	1	0.883501	0	46	nuclease activity	MF	0
GO:0004519	1	0.968231	0	12	endonuclease activity	MF	0
GO:0004523	1	0.98399	0	6	RNA-DNA hybrid ribonuclease activity	MF	0
GO:0004525	1	0.991963	0	3	ribonuclease III activity	MF	0
GO:0004526	1	0.991963	0	3	ribonuclease P activity	MF	0
GO:0004527	1	0.902758	0	38	exonuclease activity	MF	0
GO:0004531	1	0.968231	0	12	deoxyribonuclease II activity	MF	0
GO:0004534	1	0.997314	0	1	5'-3' exoribonuclease activity	MF	0
GO:0004535	1	0.997314	0	1	poly(A)-specific ribonuclease activity	MF	0
GO:0004536	1	0.98664	0	5	deoxyribonuclease activity	MF	0
GO:0004540	1	0.976079	0	9	ribonuclease activity	MF	0
GO:0004550	1	0.97084	0	11	nucleoside diphosphate kinase activity	MF	0
GO:0004555	1	0.997314	0	1	alpha,alpha-trehalase activity	MF	0
GO:0004559	1	0.981346	0	7	alpha-mannosidase activity	MF	0
GO:0004560	1	0.960445	0	15	alpha-L-fucosidase activity	MF	0
GO:0004563	1	0.963033	0	14	beta-N-acetylhexosaminidase activity	MF	0
GO:0004565	1	0.989298	0	4	beta-galactosidase activity	MF	0
GO:0004568	1	0.942515	0	22	chitinase activity	MF	0
GO:0004571	1	0.98664	0	5	mannosyl-oligosaccharide 1,2-alpha-mannosidase activity	MF	0
GO:0004573	1	0.994635	0	2	mannosyl-oligosaccharide glucosidase activity	MF	0
GO:0004576	1	0.994635	0	2	oligosaccharyl transferase activity	MF	0
GO:0004579	1	0.989298	0	4	dolichyl-diphosphooligosaccharide-protein glycotransferase activity	MF	0
GO:0004588	1	0.997314	0	1	orotate phosphoribosyltransferase activity	MF	0
GO:0004590	1	0.997314	0	1	orotidine-5'-phosphate decarboxylase activity	MF	0
GO:0004591	1	0.994635	0	2	oxoglutarate dehydrogenase (succinyl-transferring) activity	MF	0
GO:0004594	1	0.994635	0	2	pantothenate kinase activity	MF	0
GO:0004601	1	0.924914	0	29	peroxidase activity	MF	0
GO:0004602	1	0.98664	0	5	glutathione peroxidase activity	MF	0
GO:0004605	1	0.997314	0	1	phosphatidate cytidylyltransferase activity	MF	0
GO:0004609	1	0.994635	0	2	phosphatidylserine decarboxylase activity	MF	0
GO:0004610	1	0.997314	0	1	phosphoacetylglucosamine mutase activity	MF	0
GO:0004611	1	0.989298	0	4	phosphoenolpyruvate carboxykinase activity	MF	0
GO:0004613	1	0.991963	0	3	phosphoenolpyruvate carboxykinase (GTP) activity	MF	0
GO:0004615	1	0.997314	0	1	phosphomannomutase activity	MF	0
GO:0004616	1	0.991963	0	3	phosphogluconate dehydrogenase (decarboxylating) activity	MF	0
GO:0004617	1	0.997314	0	1	phosphoglycerate dehydrogenase activity	MF	0
GO:0004618	1	0.997314	0	1	phosphoglycerate kinase activity	MF	0
GO:0004619	1	0.997314	0	1	phosphoglycerate mutase activity	MF	0
GO:0004620	1	0.991963	0	3	phospholipase activity	MF	0
GO:0004621	1	0.991963	0	3	glycosylphosphatidylinositol phospholipase D activity	MF	0
GO:0004622	1	0.997314	0	1	lysophospholipase activity	MF	0
GO:0004623	1	0.973456	0	10	phospholipase A2 activity	MF	0
GO:0004631	1	0.997314	0	1	phosphomevalonate kinase activity	MF	0
GO:0004634	1	0.991963	0	3	phosphopyruvate hydratase activity	MF	0
GO:0004637	1	0.997314	0	1	phosphoribosylamine-glycine ligase activity	MF	0
GO:0004639	1	0.997314	0	1	phosphoribosylaminoimidazolesuccinocarboxamide synthase activity	MF	0
GO:0004641	1	0.997314	0	1	phosphoribosylformylglycinamidine cyclo-ligase activity	MF	0
GO:0004642	1	0.997314	0	1	phosphoribosylformylglycinamidine synthase activity	MF	0
GO:0004643	1	0.997314	0	1	phosphoribosylaminoimidazolecarboxamide formyltransferase activity	MF	0
GO:0004644	1	0.997314	0	1	phosphoribosylglycinamide formyltransferase activity	MF	0
GO:0004645	1	0.989298	0	4	phosphorylase activity	MF	0
GO:0004647	1	0.997314	0	1	phosphoserine phosphatase activity	MF	0
GO:0004648	1	0.997314	0	1	O-phospho-L-serine:2-oxoglutarate aminotransferase activity	MF	0
GO:0004649	1	0.994635	0	2	poly(ADP-ribose) glycohydrolase activity	MF	0
GO:0004651	1	0.997314	0	1	polynucleotide 5'-phosphatase activity	MF	0
GO:0004652	1	0.989298	0	4	polynucleotide adenylyltransferase activity	MF	0
GO:0004654	1	0.997314	0	1	polyribonucleotide nucleotidyltransferase activity	MF	0
GO:0004655	1	0.997314	0	1	porphobilinogen synthase activity	MF	0
GO:0004656	1	0.98399	0	6	procollagen-proline 4-dioxygenase activity	MF	0
GO:0004657	1	0.989298	0	4	proline dehydrogenase activity	MF	0
GO:0004659	1	0.98664	0	5	prenyltransferase activity	MF	0
GO:0004663	1	0.994635	0	2	Rab geranylgeranyltransferase activity	MF	0
GO:0004671	1	0.997314	0	1	protein C-terminal S-isoprenylcysteine carboxyl O-methyltransferase activity	MF	0
GO:0004675	1	0.981346	0	7	transmembrane receptor protein serine/threonine kinase activity	MF	0
GO:0004677	1	0.994635	0	2	DNA-dependent protein kinase activity	MF	0
GO:0004683	1	0.997314	0	1	calmodulin-dependent protein kinase activity	MF	0
GO:0004689	1	0.997314	0	1	phosphorylase kinase activity	MF	0
GO:0004692	1	0.994635	0	2	cGMP-dependent protein kinase activity	MF	0
GO:0004697	1	0.989298	0	4	protein kinase C activity	MF	0
GO:0004702	1	0.991963	0	3	receptor signaling protein serine/threonine kinase activity	MF	0
GO:0004703	1	0.994635	0	2	G-protein coupled receptor kinase activity	MF	0
GO:0004707	1	0.981346	0	7	MAP kinase activity	MF	0
GO:0004713	1	0.814814	0	76	protein tyrosine kinase activity	MF	0
GO:0004714	1	0.97084	0	11	transmembrane receptor protein tyrosine kinase activity	MF	0
GO:0004715	1	0.994635	0	2	non-membrane spanning protein tyrosine kinase activity	MF	0
GO:0004719	1	0.989298	0	4	protein-L-isoaspartate (D-aspartate) O-methyltransferase activity	MF	0
GO:0004721	1	0.978709	0	8	phosphoprotein phosphatase activity	MF	0
GO:0004722	1	0.97084	0	11	protein serine/threonine phosphatase activity	MF	0
GO:0004726	1	0.994635	0	2	non-membrane spanning protein tyrosine phosphatase activity	MF	0
GO:0004729	1	0.997314	0	1	oxygen-dependent protoporphyrinogen oxidase activity	MF	0
GO:0004731	1	0.98664	0	5	purine-nucleoside phosphorylase activity	MF	0
GO:0004733	1	0.997314	0	1	pyridoxamine-phosphate oxidase activity	MF	0
GO:0004735	1	0.994635	0	2	pyrroline-5-carboxylate reductase activity	MF	0
GO:0004736	1	0.994635	0	2	pyruvate carboxylase activity	MF	0
GO:0004739	1	0.997314	0	1	pyruvate dehydrogenase (acetyl-transferring) activity	MF	0
GO:0004742	1	0.997314	0	1	dihydrolipoyllysine-residue acetyltransferase activity	MF	0
GO:0004743	1	0.981346	0	7	pyruvate kinase activity	MF	0
GO:0004747	1	0.997314	0	1	ribokinase activity	MF	0
GO:0004748	1	0.994635	0	2	ribonucleoside-diphosphate reductase activity, thioredoxin disulfide as acceptor	MF	0
GO:0004749	1	0.991963	0	3	ribose phosphate diphosphokinase activity	MF	0
GO:0004750	1	0.997314	0	1	ribulose-phosphate 3-epimerase activity	MF	0
GO:0004751	1	0.997314	0	1	ribose-5-phosphate isomerase activity	MF	0
GO:0004756	1	0.997314	0	1	selenide, water dikinase activity	MF	0
GO:0004757	1	0.997314	0	1	sepiapterin reductase activity	MF	0
GO:0004767	1	0.997314	0	1	sphingomyelin phosphodiesterase activity	MF	0
GO:0004768	1	0.991963	0	3	stearoyl-CoA 9-desaturase activity	MF	0
GO:0004775	1	0.994635	0	2	succinate-CoA ligase (ADP-forming) activity	MF	0
GO:0004781	1	0.997314	0	1	sulfate adenylyltransferase (ATP) activity	MF	0
GO:0004784	1	0.98399	0	6	superoxide dismutase activity	MF	0
GO:0004791	1	0.994635	0	2	thioredoxin-disulfide reductase activity	MF	0
GO:0004792	1	0.98664	0	5	thiosulfate sulfurtransferase activity	MF	0
GO:0004794	1	0.997314	0	1	L-threonine ammonia-lyase activity	MF	0
GO:0004797	1	0.997314	0	1	thymidine kinase activity	MF	0
GO:0004798	1	0.997314	0	1	thymidylate kinase activity	MF	0
GO:0004799	1	0.994635	0	2	thymidylate synthase activity	MF	0
GO:0004800	1	0.994635	0	2	thyroxine 5'-deiodinase activity	MF	0
GO:0004801	1	0.994635	0	2	sedoheptulose-7-phosphate:D-glyceraldehyde-3-phosphate glyceronetransferase activity	MF	0
GO:0004803	1	0.965629	0	13	transposase activity	MF	0
GO:0004806	1	0.973456	0	10	triglyceride lipase activity	MF	0
GO:0004807	1	0.997314	0	1	triose-phosphate isomerase activity	MF	0
GO:0004809	1	0.994635	0	2	tRNA (guanine-N2-)-methyltransferase activity	MF	0
GO:0004812	1	0.895489	0	41	aminoacyl-tRNA ligase activity	MF	0
GO:0004813	1	0.994635	0	2	alanine-tRNA ligase activity	MF	0
GO:0004814	1	0.989298	0	4	arginine-tRNA ligase activity	MF	0
GO:0004817	1	0.997314	0	1	cysteine-tRNA ligase activity	MF	0
GO:0004818	1	0.994635	0	2	glutamate-tRNA ligase activity	MF	0
GO:0004819	1	0.997314	0	1	glutamine-tRNA ligase activity	MF	0
GO:0004820	1	0.997314	0	1	glycine-tRNA ligase activity	MF	0
GO:0004821	1	0.997314	0	1	histidine-tRNA ligase activity	MF	0
GO:0004822	1	0.991963	0	3	isoleucine-tRNA ligase activity	MF	0
GO:0004823	1	0.994635	0	2	leucine-tRNA ligase activity	MF	0
GO:0004824	1	0.997314	0	1	lysine-tRNA ligase activity	MF	0
GO:0004825	1	0.994635	0	2	methionine-tRNA ligase activity	MF	0
GO:0004826	1	0.98664	0	5	phenylalanine-tRNA ligase activity	MF	0
GO:0004827	1	0.991963	0	3	proline-tRNA ligase activity	MF	0
GO:0004828	1	0.991963	0	3	serine-tRNA ligase activity	MF	0
GO:0004829	1	0.997314	0	1	threonine-tRNA ligase activity	MF	0
GO:0004830	1	0.989298	0	4	tryptophan-tRNA ligase activity	MF	0
GO:0004831	1	0.991963	0	3	tyrosine-tRNA ligase activity	MF	0
GO:0004832	1	0.994635	0	2	valine-tRNA ligase activity	MF	0
GO:0004833	1	0.978709	0	8	tryptophan 2,3-dioxygenase activity	MF	0
GO:0004838	1	0.997314	0	1	L-tyrosine:2-oxoglutarate aminotransferase activity	MF	0
GO:0004844	1	0.994635	0	2	uracil DNA N-glycosylase activity	MF	0
GO:0004849	1	0.994635	0	2	uridine kinase activity	MF	0
GO:0004850	1	0.994635	0	2	uridine phosphorylase activity	MF	0
GO:0004852	1	0.994635	0	2	uroporphyrinogen-III synthase activity	MF	0
GO:0004853	1	0.994635	0	2	uroporphyrinogen decarboxylase activity	MF	0
GO:0004854	1	0.997314	0	1	xanthine dehydrogenase activity	MF	0
GO:0004855	1	0.997314	0	1	xanthine oxidase activity	MF	0
GO:0004857	1	0.942515	0	22	enzyme inhibitor activity	MF	0
GO:0004861	1	0.997314	0	1	cyclin-dependent protein serine/threonine kinase inhibitor activity	MF	0
GO:0004862	1	0.997314	0	1	cAMP-dependent protein kinase inhibitor activity	MF	0
GO:0004864	1	0.997314	0	1	protein phosphatase inhibitor activity	MF	0
GO:0004866	1	0.955288	0	17	endopeptidase inhibitor activity	MF	0
GO:0004867	1	0.8326	0	68	serine-type endopeptidase inhibitor activity	MF	0
GO:0004869	1	0.963033	0	14	cysteine-type endopeptidase inhibitor activity	MF	0
GO:0004871	1	0.862319	0	55	signal transducer activity	MF	0
GO:0004872	1	0.881123	0	47	receptor activity	MF	0
GO:0004879	1	0.994635	0	2	RNA polymerase II transcription factor activity, ligand-activated sequence-specific DNA binding	MF	0
GO:0004884	1	0.997314	0	1	ecdysteroid hormone receptor activity	MF	0
GO:0004887	1	0.98399	0	6	thyroid hormone receptor activity	MF	0
GO:0004888	1	0.774052	0	95	transmembrane signaling receptor activity	MF	0
GO:0004889	1	0.950159	0	19	acetylcholine-activated cation-selective channel activity	MF	0
GO:0004930	1	0.353433	0	383	G-protein coupled receptor activity	MF	0
GO:0004935	1	0.997314	0	1	adrenergic receptor activity	MF	0
GO:0004952	1	0.997314	0	1	dopamine neurotransmitter receptor activity	MF	0
GO:0004957	1	0.991963	0	3	prostaglandin E receptor activity	MF	0
GO:0004960	1	0.997314	0	1	thromboxane receptor activity	MF	0
GO:0004965	1	0.994635	0	2	G-protein coupled GABA receptor activity	MF	0
GO:0004970	1	0.932418	0	26	ionotropic glutamate receptor activity	MF	0
GO:0004977	1	0.997314	0	1	melanocortin receptor activity	MF	0
GO:0004982	1	0.997314	0	1	N-formyl peptide receptor activity	MF	0
GO:0004983	1	0.968231	0	12	neuropeptide Y receptor activity	MF	0
GO:0004993	1	0.994635	0	2	G-protein coupled serotonin receptor activity	MF	0
GO:0004995	1	0.997314	0	1	tachykinin receptor activity	MF	0
GO:0004997	1	0.997314	0	1	thyrotropin-releasing hormone receptor activity	MF	0
GO:0005000	1	0.981346	0	7	vasopressin receptor activity	MF	0
GO:0005003	1	0.997314	0	1	ephrin receptor activity	MF	0
GO:0005007	1	0.997314	0	1	fibroblast growth factor-activated receptor activity	MF	0
GO:0005024	1	0.98664	0	5	transforming growth factor beta-activated receptor activity	MF	0
GO:0005044	1	0.647415	0	161	scavenger receptor activity	MF	0
GO:0005047	1	0.994635	0	2	signal recognition particle binding	MF	0
GO:0005057	1	0.97084	0	11	receptor signaling protein activity	MF	0
GO:0005083	1	0.968231	0	12	NA	NA	0
GO:0005085	1	0.902758	0	38	guanyl-nucleotide exchange factor activity	MF	0
GO:0005086	1	0.976079	0	9	ARF guanyl-nucleotide exchange factor activity	MF	0
GO:0005089	1	0.830356	0	69	Rho guanyl-nucleotide exchange factor activity	MF	0
GO:0005093	1	0.997314	0	1	Rab GDP-dissociation inhibitor activity	MF	0
GO:0005094	1	0.997314	0	1	Rho GDP-dissociation inhibitor activity	MF	0
GO:0005097	1	0.895489	0	41	NA	NA	0
GO:0005098	1	0.997314	0	1	NA	NA	0
GO:0005099	1	0.997314	0	1	NA	NA	0
GO:0005102	1	0.963033	0	14	receptor binding	MF	0
GO:0005112	1	0.997314	0	1	Notch binding	MF	0
GO:0005125	1	0.994635	0	2	cytokine activity	MF	0
GO:0005158	1	0.960445	0	15	insulin receptor binding	MF	0
GO:0005164	1	0.932418	0	26	tumor necrosis factor receptor binding	MF	0
GO:0005179	1	0.976079	0	9	hormone activity	MF	0
GO:0005185	1	0.997314	0	1	neurohypophyseal hormone activity	MF	0
GO:0005199	1	0.997314	0	1	structural constituent of cell wall	MF	0
GO:0005216	1	0.658032	0	155	ion channel activity	MF	0
GO:0005219	1	0.994635	0	2	ryanodine-sensitive calcium-release channel activity	MF	0
GO:0005220	1	0.981346	0	7	inositol 1,4,5-trisphosphate-sensitive calcium-release channel activity	MF	0
GO:0005234	1	0.932418	0	26	extracellular-glutamate-gated ion channel activity	MF	0
GO:0005242	1	0.98399	0	6	inward rectifier potassium channel activity	MF	0
GO:0005245	1	0.976079	0	9	voltage-gated calcium channel activity	MF	0
GO:0005247	1	0.981346	0	7	voltage-gated chloride channel activity	MF	0
GO:0005248	1	0.989298	0	4	voltage-gated sodium channel activity	MF	0
GO:0005249	1	0.927409	0	28	voltage-gated potassium channel activity	MF	0
GO:0005254	1	0.997314	0	1	chloride channel activity	MF	0
GO:0005261	1	0.997314	0	1	cation channel activity	MF	0
GO:0005262	1	0.963033	0	14	calcium channel activity	MF	0
GO:0005267	1	0.978709	0	8	potassium channel activity	MF	0
GO:0005272	1	0.98664	0	5	sodium channel activity	MF	0
GO:0005315	1	0.997314	0	1	inorganic phosphate transmembrane transporter activity	MF	0
GO:0005319	1	0.95272	0	18	lipid transporter activity	MF	0
GO:0005337	1	0.994635	0	2	nucleoside transmembrane transporter activity	MF	0
GO:0005338	1	0.994635	0	2	nucleotide-sugar transmembrane transporter activity	MF	0
GO:0005351	1	0.98664	0	5	sugar:proton symporter activity	MF	0
GO:0005375	1	0.98399	0	6	copper ion transmembrane transporter activity	MF	0
GO:0005381	1	0.994635	0	2	iron ion transmembrane transporter activity	MF	0
GO:0005388	1	0.991963	0	3	calcium-transporting ATPase activity	MF	0
GO:0005415	1	0.976079	0	9	nucleoside:sodium symporter activity	MF	0
GO:0005432	1	0.978709	0	8	calcium:sodium antiporter activity	MF	0
GO:0005452	1	0.97084	0	11	inorganic anion exchanger activity	MF	0
GO:0005484	1	0.98664	0	5	SNAP receptor activity	MF	0
GO:0005496	1	0.994635	0	2	steroid binding	MF	0
GO:0005501	1	0.997314	0	1	retinoid binding	MF	0
GO:0005506	1	0.547095	0	223	iron ion binding	MF	0
GO:0005507	1	0.83485	0	67	copper ion binding	MF	0
GO:0005516	1	0.976079	0	9	calmodulin binding	MF	0
GO:0005520	1	0.98399	0	6	insulin-like growth factor binding	MF	0
GO:0005523	1	0.997314	0	1	tropomyosin binding	MF	0
GO:0005537	1	0.997314	0	1	mannose binding	MF	0
GO:0005542	1	0.997314	0	1	folic acid binding	MF	0
GO:0005543	1	0.963033	0	14	phospholipid binding	MF	0
GO:0005544	1	0.963033	0	14	calcium-dependent phospholipid binding	MF	0
GO:0005545	1	0.989298	0	4	1-phosphatidylinositol binding	MF	0
GO:0005576	1	0.425737	0	315	extracellular region	CC	0
GO:0005578	1	0.919945	0	31	proteinaceous extracellular matrix	CC	0
GO:0005604	1	0.991963	0	3	basement membrane	CC	0
GO:0005605	1	0.994635	0	2	basal lamina	CC	0
GO:0005606	1	0.997314	0	1	laminin-1 complex	CC	0
GO:0005615	1	0.955288	0	17	extracellular space	CC	0
GO:0005634	1	0.211723	0	569	nucleus	CC	0
GO:0005639	1	0.997314	0	1	integral component of nuclear inner membrane	CC	0
GO:0005655	1	0.997314	0	1	nucleolar ribonuclease P complex	CC	0
GO:0005663	1	0.997314	0	1	DNA replication factor C complex	CC	0
GO:0005664	1	0.994635	0	2	nuclear origin of replication recognition complex	CC	0
GO:0005665	1	0.965629	0	13	DNA-directed RNA polymerase II, core complex	CC	0
GO:0005666	1	0.997314	0	1	DNA-directed RNA polymerase III complex	CC	0
GO:0005667	1	0.955288	0	17	transcription factor complex	CC	0
GO:0005669	1	0.991963	0	3	transcription factor TFIID complex	CC	0
GO:0005672	1	0.997314	0	1	transcription factor TFIIA complex	CC	0
GO:0005673	1	0.997314	0	1	transcription factor TFIIE complex	CC	0
GO:0005680	1	0.98664	0	5	anaphase-promoting complex	CC	0
GO:0005681	1	0.976079	0	9	spliceosomal complex	CC	0
GO:0005685	1	0.989298	0	4	U1 snRNP	CC	0
GO:0005694	1	0.968231	0	12	chromosome	CC	0
GO:0005730	1	0.981346	0	7	nucleolus	CC	0
GO:0005737	1	0.497376	0	258	cytoplasm	CC	0
GO:0005739	1	0.924914	0	29	mitochondrion	CC	0
GO:0005740	1	0.978709	0	8	mitochondrial envelope	CC	0
GO:0005741	1	0.978709	0	8	mitochondrial outer membrane	CC	0
GO:0005742	1	0.997314	0	1	mitochondrial outer membrane translocase complex	CC	0
GO:0005743	1	0.939981	0	23	mitochondrial inner membrane	CC	0
GO:0005744	1	0.994635	0	2	mitochondrial inner membrane presequence translocase complex	CC	0
GO:0005750	1	0.98664	0	5	mitochondrial respiratory chain complex III	CC	0
GO:0005751	1	0.98664	0	5	mitochondrial respiratory chain complex IV	CC	0
GO:0005758	1	0.997314	0	1	mitochondrial intermembrane space	CC	0
GO:0005759	1	0.989298	0	4	mitochondrial matrix	CC	0
GO:0005760	1	0.997314	0	1	gamma DNA polymerase complex	CC	0
GO:0005761	1	0.991963	0	3	mitochondrial ribosome	CC	0
GO:0005764	1	0.98664	0	5	lysosome	CC	0
GO:0005777	1	0.978709	0	8	peroxisome	CC	0
GO:0005779	1	0.989298	0	4	integral component of peroxisomal membrane	CC	0
GO:0005783	1	0.881123	0	47	endoplasmic reticulum	CC	0
GO:0005784	1	0.994635	0	2	Sec61 translocon complex	CC	0
GO:0005785	1	0.997314	0	1	signal recognition particle receptor complex	CC	0
GO:0005786	1	0.994635	0	2	signal recognition particle, endoplasmic reticulum targeting	CC	0
GO:0005787	1	0.991963	0	3	signal peptidase complex	CC	0
GO:0005788	1	0.997314	0	1	endoplasmic reticulum lumen	CC	0
GO:0005789	1	0.955288	0	17	endoplasmic reticulum membrane	CC	0
GO:0005794	1	0.98664	0	5	Golgi apparatus	CC	0
GO:0005795	1	0.994635	0	2	Golgi stack	CC	0
GO:0005801	1	0.991963	0	3	cis-Golgi network	CC	0
GO:0005811	1	0.997314	0	1	lipid particle	CC	0
GO:0005815	1	0.981346	0	7	microtubule organizing center	CC	0
GO:0005829	1	0.991963	0	3	cytosol	CC	0
GO:0005834	1	0.976079	0	9	heterotrimeric G-protein complex	CC	0
GO:0005839	1	0.955288	0	17	proteasome core complex	CC	0
GO:0005840	1	0.267012	0	485	ribosome	CC	0
GO:0005845	1	0.989298	0	4	mRNA cap binding complex	CC	0
GO:0005849	1	0.991963	0	3	mRNA cleavage factor complex	CC	0
GO:0005850	1	0.997314	0	1	eukaryotic translation initiation factor 2 complex	CC	0
GO:0005852	1	0.968231	0	12	eukaryotic translation initiation factor 3 complex	CC	0
GO:0005853	1	0.965629	0	13	eukaryotic translation elongation factor 1 complex	CC	0
GO:0005856	1	0.82366	0	72	cytoskeleton	CC	0
GO:0005868	1	0.989298	0	4	cytoplasmic dynein complex	CC	0
GO:0005869	1	0.997314	0	1	dynactin complex	CC	0
GO:0005871	1	0.997314	0	1	kinesin complex	CC	0
GO:0005875	1	0.991963	0	3	microtubule associated complex	CC	0
GO:0005882	1	0.981346	0	7	intermediate filament	CC	0
GO:0005884	1	0.997314	0	1	actin filament	CC	0
GO:0005885	1	0.994635	0	2	Arp2/3 protein complex	CC	0
GO:0005886	1	0.821439	0	73	plasma membrane	CC	0
GO:0005887	1	0.98399	0	6	integral component of plasma membrane	CC	0
GO:0005891	1	0.976079	0	9	voltage-gated calcium channel complex	CC	0
GO:0005921	1	0.939981	0	23	gap junction	CC	0
GO:0005923	1	0.991963	0	3	bicellular tight junction	CC	0
GO:0005925	1	0.98664	0	5	focal adhesion	CC	0
GO:0005942	1	0.997314	0	1	phosphatidylinositol 3-kinase complex	CC	0
GO:0005945	1	0.997314	0	1	6-phosphofructokinase complex	CC	0
GO:0005952	1	0.976079	0	9	cAMP-dependent protein kinase complex	CC	0
GO:0005956	1	0.97084	0	11	protein kinase CK2 complex	CC	0
GO:0005960	1	0.997314	0	1	glycine cleavage complex	CC	0
GO:0005964	1	0.997314	0	1	phosphorylase kinase complex	CC	0
GO:0005968	1	0.997314	0	1	Rab-protein geranylgeranyltransferase complex	CC	0
GO:0005971	1	0.994635	0	2	ribonucleoside-diphosphate reductase complex	CC	0
GO:0005976	1	0.989298	0	4	polysaccharide metabolic process	BP	0
GO:0005978	1	0.989298	0	4	glycogen biosynthetic process	BP	0
GO:0005980	1	0.997314	0	1	glycogen catabolic process	BP	0
GO:0005991	1	0.997314	0	1	trehalose metabolic process	BP	0
GO:0005996	1	0.991963	0	3	monosaccharide metabolic process	BP	0
GO:0006000	1	0.991963	0	3	fructose metabolic process	BP	0
GO:0006002	1	0.997314	0	1	fructose 6-phosphate metabolic process	BP	0
GO:0006003	1	0.997314	0	1	fructose 2,6-bisphosphate metabolic process	BP	0
GO:0006004	1	0.963033	0	14	fucose metabolic process	BP	0
GO:0006006	1	0.98664	0	5	glucose metabolic process	BP	0
GO:0006012	1	0.98664	0	5	galactose metabolic process	BP	0
GO:0006013	1	0.976079	0	9	mannose metabolic process	BP	0
GO:0006014	1	0.997314	0	1	D-ribose metabolic process	BP	0
GO:0006021	1	0.997314	0	1	inositol biosynthetic process	BP	0
GO:0006024	1	0.98664	0	5	glycosaminoglycan biosynthetic process	BP	0
GO:0006030	1	0.692791	0	136	chitin metabolic process	BP	0
GO:0006032	1	0.942515	0	22	chitin catabolic process	BP	0
GO:0006040	1	0.997314	0	1	amino sugar metabolic process	BP	0
GO:0006044	1	0.994635	0	2	N-acetylglucosamine metabolic process	BP	0
GO:0006066	1	0.955288	0	17	alcohol metabolic process	BP	0
GO:0006069	1	0.997314	0	1	ethanol oxidation	BP	0
GO:0006071	1	0.98399	0	6	glycerol metabolic process	BP	0
GO:0006072	1	0.989298	0	4	glycerol-3-phosphate metabolic process	BP	0
GO:0006081	1	0.997314	0	1	cellular aldehyde metabolic process	BP	0
GO:0006084	1	0.991963	0	3	acetyl-CoA metabolic process	BP	0
GO:0006090	1	0.997314	0	1	pyruvate metabolic process	BP	0
GO:0006094	1	0.978709	0	8	gluconeogenesis	BP	0
GO:0006096	1	0.939981	0	23	glycolytic process	BP	0
GO:0006097	1	0.994635	0	2	glyoxylate cycle	BP	0
GO:0006098	1	0.978709	0	8	pentose-phosphate shunt	BP	0
GO:0006099	1	0.965629	0	13	tricarboxylic acid cycle	BP	0
GO:0006102	1	0.994635	0	2	isocitrate metabolic process	BP	0
GO:0006106	1	0.997314	0	1	fumarate metabolic process	BP	0
GO:0006108	1	0.989298	0	4	malate metabolic process	BP	0
GO:0006122	1	0.98664	0	5	mitochondrial electron transport, ubiquinol to cytochrome c	BP	0
GO:0006139	1	0.874025	0	50	nucleobase-containing compound metabolic process	BP	0
GO:0006144	1	0.991963	0	3	purine nucleobase metabolic process	BP	0
GO:0006147	1	0.997314	0	1	guanine catabolic process	BP	0
GO:0006163	1	0.994635	0	2	purine nucleotide metabolic process	BP	0
GO:0006164	1	0.98664	0	5	purine nucleotide biosynthetic process	BP	0
GO:0006165	1	0.97084	0	11	nucleoside diphosphate phosphorylation	BP	0
GO:0006166	1	0.991963	0	3	purine ribonucleoside salvage	BP	0
GO:0006168	1	0.997314	0	1	adenine salvage	BP	0
GO:0006172	1	0.997314	0	1	ADP biosynthetic process	BP	0
GO:0006177	1	0.997314	0	1	GMP biosynthetic process	BP	0
GO:0006182	1	0.965629	0	13	cGMP biosynthetic process	BP	0
GO:0006183	1	0.97084	0	11	GTP biosynthetic process	BP	0
GO:0006184	1	0.601684	0	188	NA	NA	0
GO:0006188	1	0.994635	0	2	IMP biosynthetic process	BP	0
GO:0006189	1	0.991963	0	3	'de novo' IMP biosynthetic process	BP	0
GO:0006206	1	0.991963	0	3	pyrimidine nucleobase metabolic process	BP	0
GO:0006207	1	0.991963	0	3	'de novo' pyrimidine nucleobase biosynthetic process	BP	0
GO:0006208	1	0.997314	0	1	pyrimidine nucleobase catabolic process	BP	0
GO:0006213	1	0.989298	0	4	pyrimidine nucleoside metabolic process	BP	0
GO:0006221	1	0.994635	0	2	pyrimidine nucleotide biosynthetic process	BP	0
GO:0006222	1	0.994635	0	2	UMP biosynthetic process	BP	0
GO:0006228	1	0.97084	0	11	UTP biosynthetic process	BP	0
GO:0006231	1	0.994635	0	2	dTMP biosynthetic process	BP	0
GO:0006233	1	0.997314	0	1	dTDP biosynthetic process	BP	0
GO:0006241	1	0.97084	0	11	CTP biosynthetic process	BP	0
GO:0006259	1	0.922426	0	30	DNA metabolic process	BP	0
GO:0006260	1	0.862319	0	55	DNA replication	BP	0
GO:0006261	1	0.997314	0	1	DNA-dependent DNA replication	BP	0
GO:0006265	1	0.976079	0	9	DNA topological change	BP	0
GO:0006269	1	0.98399	0	6	DNA replication, synthesis of RNA primer	BP	0
GO:0006270	1	0.981346	0	7	DNA replication initiation	BP	0
GO:0006275	1	0.994635	0	2	regulation of DNA replication	BP	0
GO:0006281	1	0.8326	0	68	DNA repair	BP	0
GO:0006284	1	0.973456	0	10	base-excision repair	BP	0
GO:0006289	1	0.963033	0	14	nucleotide-excision repair	BP	0
GO:0006298	1	0.968231	0	12	mismatch repair	BP	0
GO:0006302	1	0.978709	0	8	double-strand break repair	BP	0
GO:0006303	1	0.989298	0	4	double-strand break repair via nonhomologous end joining	BP	0
GO:0006306	1	0.989298	0	4	DNA methylation	BP	0
GO:0006308	1	0.98399	0	6	DNA catabolic process	BP	0
GO:0006309	1	0.997314	0	1	apoptotic DNA fragmentation	BP	0
GO:0006310	1	0.771963	0	96	DNA recombination	BP	0
GO:0006313	1	0.965629	0	13	transposition, DNA-mediated	BP	0
GO:0006333	1	0.997314	0	1	chromatin assembly or disassembly	BP	0
GO:0006334	1	0.871671	0	51	nucleosome assembly	BP	0
GO:0006338	1	0.994635	0	2	chromatin remodeling	BP	0
GO:0006351	1	0.876384	0	49	transcription, DNA-templated	BP	0
GO:0006352	1	0.957863	0	16	DNA-templated transcription, initiation	BP	0
GO:0006357	1	0.947604	0	20	regulation of transcription from RNA polymerase II promoter	BP	0
GO:0006364	1	0.960445	0	15	rRNA processing	BP	0
GO:0006366	1	0.957863	0	16	transcription from RNA polymerase II promoter	BP	0
GO:0006367	1	0.981346	0	7	transcription initiation from RNA polymerase II promoter	BP	0
GO:0006368	1	0.997314	0	1	transcription elongation from RNA polymerase II promoter	BP	0
GO:0006370	1	0.989298	0	4	7-methylguanosine mRNA capping	BP	0
GO:0006376	1	0.994635	0	2	mRNA splice site selection	BP	0
GO:0006378	1	0.994635	0	2	mRNA polyadenylation	BP	0
GO:0006379	1	0.997314	0	1	mRNA cleavage	BP	0
GO:0006383	1	0.997314	0	1	transcription from RNA polymerase III promoter	BP	0
GO:0006388	1	0.955288	0	17	tRNA splicing, via endonucleolytic cleavage and ligation	BP	0
GO:0006396	1	0.869324	0	52	RNA processing	BP	0
GO:0006397	1	0.91254	0	34	mRNA processing	BP	0
GO:0006400	1	0.989298	0	4	tRNA modification	BP	0
GO:0006402	1	0.994635	0	2	mRNA catabolic process	BP	0
GO:0006406	1	0.991963	0	3	mRNA export from nucleus	BP	0
GO:0006412	1	0.261188	0	493	translation	BP	0
GO:0006413	1	0.947604	0	20	translational initiation	BP	0
GO:0006414	1	0.895489	0	41	translational elongation	BP	0
GO:0006415	1	0.989298	0	4	translational termination	BP	0
GO:0006418	1	0.895489	0	41	tRNA aminoacylation for protein translation	BP	0
GO:0006419	1	0.994635	0	2	alanyl-tRNA aminoacylation	BP	0
GO:0006420	1	0.989298	0	4	arginyl-tRNA aminoacylation	BP	0
GO:0006423	1	0.997314	0	1	cysteinyl-tRNA aminoacylation	BP	0
GO:0006424	1	0.994635	0	2	glutamyl-tRNA aminoacylation	BP	0
GO:0006425	1	0.997314	0	1	glutaminyl-tRNA aminoacylation	BP	0
GO:0006426	1	0.997314	0	1	glycyl-tRNA aminoacylation	BP	0
GO:0006427	1	0.997314	0	1	histidyl-tRNA aminoacylation	BP	0
GO:0006428	1	0.991963	0	3	isoleucyl-tRNA aminoacylation	BP	0
GO:0006429	1	0.994635	0	2	leucyl-tRNA aminoacylation	BP	0
GO:0006430	1	0.997314	0	1	lysyl-tRNA aminoacylation	BP	0
GO:0006431	1	0.994635	0	2	methionyl-tRNA aminoacylation	BP	0
GO:0006432	1	0.989298	0	4	phenylalanyl-tRNA aminoacylation	BP	0
GO:0006433	1	0.991963	0	3	prolyl-tRNA aminoacylation	BP	0
GO:0006434	1	0.991963	0	3	seryl-tRNA aminoacylation	BP	0
GO:0006435	1	0.997314	0	1	threonyl-tRNA aminoacylation	BP	0
GO:0006436	1	0.989298	0	4	tryptophanyl-tRNA aminoacylation	BP	0
GO:0006437	1	0.991963	0	3	tyrosyl-tRNA aminoacylation	BP	0
GO:0006438	1	0.994635	0	2	valyl-tRNA aminoacylation	BP	0
GO:0006446	1	0.997314	0	1	regulation of translational initiation	BP	0
GO:0006450	1	0.994635	0	2	regulation of translational fidelity	BP	0
GO:0006452	1	0.989298	0	4	translational frameshifting	BP	0
GO:0006461	1	0.997314	0	1	protein complex assembly	BP	0
GO:0006464	1	0.869324	0	52	cellular protein modification process	BP	0
GO:0006465	1	0.989298	0	4	signal peptide processing	BP	0
GO:0006469	1	0.997314	0	1	negative regulation of protein kinase activity	BP	0
GO:0006471	1	0.960445	0	15	protein ADP-ribosylation	BP	0
GO:0006476	1	0.994635	0	2	protein deacetylation	BP	0
GO:0006479	1	0.973456	0	10	protein methylation	BP	0
GO:0006481	1	0.997314	0	1	C-terminal protein methylation	BP	0
GO:0006482	1	0.997314	0	1	protein demethylation	BP	0
GO:0006486	1	0.82366	0	72	protein glycosylation	BP	0
GO:0006487	1	0.997314	0	1	protein N-linked glycosylation	BP	0
GO:0006493	1	0.994635	0	2	protein O-linked glycosylation	BP	0
GO:0006499	1	0.997314	0	1	N-terminal protein myristoylation	BP	0
GO:0006505	1	0.994635	0	2	GPI anchor metabolic process	BP	0
GO:0006506	1	0.976079	0	9	GPI anchor biosynthetic process	BP	0
GO:0006515	1	0.994635	0	2	misfolded or incompletely synthesized protein catabolic process	BP	0
GO:0006516	1	0.997314	0	1	glycoprotein catabolic process	BP	0
GO:0006518	1	0.98399	0	6	peptide metabolic process	BP	0
GO:0006525	1	0.994635	0	2	arginine metabolic process	BP	0
GO:0006526	1	0.991963	0	3	arginine biosynthetic process	BP	0
GO:0006529	1	0.994635	0	2	asparagine biosynthetic process	BP	0
GO:0006534	1	0.997314	0	1	cysteine metabolic process	BP	0
GO:0006535	1	0.997314	0	1	cysteine biosynthetic process from serine	BP	0
GO:0006537	1	0.98664	0	5	glutamate biosynthetic process	BP	0
GO:0006541	1	0.994635	0	2	glutamine metabolic process	BP	0
GO:0006542	1	0.973456	0	10	glutamine biosynthetic process	BP	0
GO:0006543	1	0.997314	0	1	glutamine catabolic process	BP	0
GO:0006544	1	0.991963	0	3	glycine metabolic process	BP	0
GO:0006545	1	0.994635	0	2	glycine biosynthetic process	BP	0
GO:0006546	1	0.98399	0	6	glycine catabolic process	BP	0
GO:0006548	1	0.997314	0	1	histidine catabolic process	BP	0
GO:0006555	1	0.997314	0	1	methionine metabolic process	BP	0
GO:0006556	1	0.976079	0	9	S-adenosylmethionine biosynthetic process	BP	0
GO:0006559	1	0.994635	0	2	L-phenylalanine catabolic process	BP	0
GO:0006561	1	0.989298	0	4	proline biosynthetic process	BP	0
GO:0006562	1	0.989298	0	4	proline catabolic process	BP	0
GO:0006563	1	0.994635	0	2	L-serine metabolic process	BP	0
GO:0006564	1	0.991963	0	3	L-serine biosynthetic process	BP	0
GO:0006567	1	0.997314	0	1	threonine catabolic process	BP	0
GO:0006569	1	0.994635	0	2	tryptophan catabolic process	BP	0
GO:0006570	1	0.997314	0	1	tyrosine metabolic process	BP	0
GO:0006573	1	0.994635	0	2	valine metabolic process	BP	0
GO:0006576	1	0.994635	0	2	cellular biogenic amine metabolic process	BP	0
GO:0006596	1	0.997314	0	1	polyamine biosynthetic process	BP	0
GO:0006597	1	0.994635	0	2	spermine biosynthetic process	BP	0
GO:0006605	1	0.989298	0	4	protein targeting	BP	0
GO:0006606	1	0.973456	0	10	protein import into nucleus	BP	0
GO:0006613	1	0.994635	0	2	cotranslational protein targeting to membrane	BP	0
GO:0006614	1	0.978709	0	8	SRP-dependent cotranslational protein targeting to membrane	BP	0
GO:0006621	1	0.994635	0	2	protein retention in ER lumen	BP	0
GO:0006626	1	0.997314	0	1	protein targeting to mitochondrion	BP	0
GO:0006631	1	0.968231	0	12	fatty acid metabolic process	BP	0
GO:0006633	1	0.932418	0	26	fatty acid biosynthetic process	BP	0
GO:0006635	1	0.98399	0	6	fatty acid beta-oxidation	BP	0
GO:0006637	1	0.991963	0	3	acyl-CoA metabolic process	BP	0
GO:0006644	1	0.98399	0	6	phospholipid metabolic process	BP	0
GO:0006659	1	0.994635	0	2	phosphatidylserine biosynthetic process	BP	0
GO:0006662	1	0.955288	0	17	glycerol ether metabolic process	BP	0
GO:0006665	1	0.973456	0	10	sphingolipid metabolic process	BP	0
GO:0006672	1	0.997314	0	1	ceramide metabolic process	BP	0
GO:0006680	1	0.994635	0	2	glucosylceramide catabolic process	BP	0
GO:0006683	1	0.989298	0	4	galactosylceramide catabolic process	BP	0
GO:0006685	1	0.997314	0	1	sphingomyelin catabolic process	BP	0
GO:0006691	1	0.997314	0	1	leukotriene metabolic process	BP	0
GO:0006694	1	0.981346	0	7	steroid biosynthetic process	BP	0
GO:0006695	1	0.997314	0	1	cholesterol biosynthetic process	BP	0
GO:0006725	1	0.994635	0	2	cellular aromatic compound metabolic process	BP	0
GO:0006729	1	0.994635	0	2	tetrahydrobiopterin biosynthetic process	BP	0
GO:0006730	1	0.945056	0	21	one-carbon metabolic process	BP	0
GO:0006741	1	0.994635	0	2	NADP biosynthetic process	BP	0
GO:0006742	1	0.997314	0	1	NADP catabolic process	BP	0
GO:0006744	1	0.978709	0	8	ubiquinone biosynthetic process	BP	0
GO:0006749	1	0.981346	0	7	glutathione metabolic process	BP	0
GO:0006750	1	0.989298	0	4	glutathione biosynthetic process	BP	0
GO:0006754	1	0.997314	0	1	ATP biosynthetic process	BP	0
GO:0006777	1	0.978709	0	8	Mo-molybdopterin cofactor biosynthetic process	BP	0
GO:0006778	1	0.997314	0	1	porphyrin-containing compound metabolic process	BP	0
GO:0006779	1	0.989298	0	4	porphyrin-containing compound biosynthetic process	BP	0
GO:0006783	1	0.997314	0	1	heme biosynthetic process	BP	0
GO:0006784	1	0.997314	0	1	heme a biosynthetic process	BP	0
GO:0006796	1	0.991963	0	3	phosphate-containing compound metabolic process	BP	0
GO:0006801	1	0.963033	0	14	superoxide metabolic process	BP	0
GO:0006807	1	0.950159	0	19	nitrogen compound metabolic process	BP	0
GO:0006809	1	0.997314	0	1	nitric oxide biosynthetic process	BP	0
GO:0006812	1	0.890675	0	43	cation transport	BP	0
GO:0006816	1	0.955288	0	17	calcium ion transport	BP	0
GO:0006817	1	0.997314	0	1	phosphate ion transport	BP	0
GO:0006820	1	0.957863	0	16	anion transport	BP	0
GO:0006821	1	0.981346	0	7	chloride transport	BP	0
GO:0006825	1	0.991963	0	3	copper ion transport	BP	0
GO:0006826	1	0.997314	0	1	iron ion transport	BP	0
GO:0006835	1	0.963033	0	14	dicarboxylic acid transport	BP	0
GO:0006839	1	0.98399	0	6	mitochondrial transport	BP	0
GO:0006850	1	0.98399	0	6	mitochondrial pyruvate transport	BP	0
GO:0006855	1	0.997314	0	1	drug transmembrane transport	BP	0
GO:0006857	1	0.994635	0	2	oligopeptide transport	BP	0
GO:0006865	1	0.997314	0	1	amino acid transport	BP	0
GO:0006869	1	0.915002	0	33	lipid transport	BP	0
GO:0006874	1	0.994635	0	2	cellular calcium ion homeostasis	BP	0
GO:0006878	1	0.997314	0	1	cellular copper ion homeostasis	BP	0
GO:0006879	1	0.95272	0	18	cellular iron ion homeostasis	BP	0
GO:0006885	1	0.973456	0	10	regulation of pH	BP	0
GO:0006887	1	0.991963	0	3	exocytosis	BP	0
GO:0006888	1	0.965629	0	13	ER to Golgi vesicle-mediated transport	BP	0
GO:0006890	1	0.997314	0	1	retrograde vesicle-mediated transport, Golgi to ER	BP	0
GO:0006891	1	0.991963	0	3	intra-Golgi vesicle-mediated transport	BP	0
GO:0006897	1	0.994635	0	2	endocytosis	BP	0
GO:0006904	1	0.976079	0	9	vesicle docking involved in exocytosis	BP	0
GO:0006909	1	0.989298	0	4	phagocytosis	BP	0
GO:0006913	1	0.830356	0	69	nucleocytoplasmic transport	BP	0
GO:0006914	1	0.991963	0	3	autophagy	BP	0
GO:0006915	1	0.751375	0	106	apoptotic process	BP	0
GO:0006919	1	0.997314	0	1	activation of cysteine-type endopeptidase activity involved in apoptotic process	BP	0
GO:0006950	1	0.871671	0	51	response to stress	BP	0
GO:0006952	1	0.989298	0	4	defense response	BP	0
GO:0006953	1	0.98664	0	5	acute-phase response	BP	0
GO:0006954	1	0.994635	0	2	inflammatory response	BP	0
GO:0006955	1	0.905194	0	37	immune response	BP	0
GO:0006974	1	0.997314	0	1	cellular response to DNA damage stimulus	BP	0
GO:0006979	1	0.905194	0	37	response to oxidative stress	BP	0
GO:0007005	1	0.994635	0	2	mitochondrion organization	BP	0
GO:0007010	1	0.919945	0	31	cytoskeleton organization	BP	0
GO:0007015	1	0.989298	0	4	actin filament organization	BP	0
GO:0007016	1	0.98664	0	5	cytoskeletal anchoring at plasma membrane	BP	0
GO:0007020	1	0.997314	0	1	microtubule nucleation	BP	0
GO:0007021	1	0.997314	0	1	tubulin complex assembly	BP	0
GO:0007029	1	0.997314	0	1	endoplasmic reticulum organization	BP	0
GO:0007031	1	0.994635	0	2	peroxisome organization	BP	0
GO:0007049	1	0.87875	0	48	cell cycle	BP	0
GO:0007050	1	0.97084	0	11	cell cycle arrest	BP	0
GO:0007059	1	0.994635	0	2	chromosome segregation	BP	0
GO:0007067	1	0.976079	0	9	mitotic nuclear division	BP	0
GO:0007076	1	0.997314	0	1	mitotic chromosome condensation	BP	0
GO:0007094	1	0.997314	0	1	mitotic spindle assembly checkpoint	BP	0
GO:0007096	1	0.997314	0	1	regulation of exit from mitosis	BP	0
GO:0007130	1	0.997314	0	1	synaptonemal complex assembly	BP	0
GO:0007131	1	0.997314	0	1	reciprocal meiotic recombination	BP	0
GO:0007154	1	0.907636	0	36	cell communication	BP	0
GO:0007155	1	0.547095	0	223	cell adhesion	BP	0
GO:0007156	1	0.711802	0	126	homophilic cell adhesion via plasma membrane adhesion molecules	BP	0
GO:0007160	1	0.788831	0	88	cell-matrix adhesion	BP	0
GO:0007166	1	0.769879	0	97	cell surface receptor signaling pathway	BP	0
GO:0007169	1	0.968231	0	12	transmembrane receptor protein tyrosine kinase signaling pathway	BP	0
GO:0007172	1	0.994635	0	2	signal complex assembly	BP	0
GO:0007178	1	0.991963	0	3	transmembrane receptor protein serine/threonine kinase signaling pathway	BP	0
GO:0007179	1	0.981346	0	7	transforming growth factor beta receptor signaling pathway	BP	0
GO:0007186	1	0.34293	0	394	G-protein coupled receptor signaling pathway	BP	0
GO:0007188	1	0.994635	0	2	adenylate cyclase-modulating G-protein coupled receptor signaling pathway	BP	0
GO:0007205	1	0.942515	0	22	protein kinase C-activating G-protein coupled receptor signaling pathway	BP	0
GO:0007213	1	0.994635	0	2	G-protein coupled acetylcholine receptor signaling pathway	BP	0
GO:0007218	1	0.85768	0	57	neuropeptide signaling pathway	BP	0
GO:0007219	1	0.98664	0	5	Notch signaling pathway	BP	0
GO:0007224	1	0.997314	0	1	smoothened signaling pathway	BP	0
GO:0007264	1	0.557609	0	216	small GTPase mediated signal transduction	BP	0
GO:0007267	1	0.981346	0	7	cell-cell signaling	BP	0
GO:0007268	1	0.997314	0	1	chemical synaptic transmission	BP	0
GO:0007269	1	0.997314	0	1	neurotransmitter secretion	BP	0
GO:0007275	1	0.84391	0	63	multicellular organism development	BP	0
GO:0007283	1	0.997314	0	1	spermatogenesis	BP	0
GO:0007349	1	0.997314	0	1	cellularization	BP	0
GO:0007517	1	0.997314	0	1	muscle organ development	BP	0
GO:0007596	1	0.994635	0	2	blood coagulation	BP	0
GO:0007601	1	0.991963	0	3	visual perception	BP	0
GO:0007631	1	0.997314	0	1	feeding behavior	BP	0
GO:0008013	1	0.997314	0	1	beta-catenin binding	MF	0
GO:0008021	1	0.960445	0	15	synaptic vesicle	CC	0
GO:0008023	1	0.997314	0	1	transcription elongation factor complex	CC	0
GO:0008026	1	0.725414	0	119	ATP-dependent helicase activity	MF	0
GO:0008033	1	0.942515	0	22	tRNA processing	BP	0
GO:0008047	1	0.997314	0	1	enzyme activator activity	MF	0
GO:0008053	1	0.994635	0	2	mitochondrial fusion	BP	0
GO:0008060	1	0.950159	0	19	NA	NA	0
GO:0008061	1	0.690917	0	137	chitin binding	MF	0
GO:0008063	1	0.997314	0	1	Toll signaling pathway	BP	0
GO:0008076	1	0.955288	0	17	voltage-gated potassium channel complex	CC	0
GO:0008080	1	0.897905	0	40	N-acetyltransferase activity	MF	0
GO:0008083	1	0.937453	0	24	growth factor activity	MF	0
GO:0008091	1	0.997314	0	1	spectrin	CC	0
GO:0008092	1	0.947604	0	20	cytoskeletal protein binding	MF	0
GO:0008093	1	0.976079	0	9	cytoskeletal adaptor activity	MF	0
GO:0008094	1	0.978709	0	8	DNA-dependent ATPase activity	MF	0
GO:0008097	1	0.981346	0	7	5S rRNA binding	MF	0
GO:0008107	1	0.957863	0	16	galactoside 2-alpha-L-fucosyltransferase activity	MF	0
GO:0008108	1	0.997314	0	1	UDP-glucose:hexose-1-phosphate uridylyltransferase activity	MF	0
GO:0008113	1	0.991963	0	3	peptide-methionine (S)-S-oxide reductase activity	MF	0
GO:0008119	1	0.997314	0	1	thiopurine S-methyltransferase activity	MF	0
GO:0008121	1	0.989298	0	4	ubiquinol-cytochrome-c reductase activity	MF	0
GO:0008124	1	0.997314	0	1	4-alpha-hydroxytetrahydrobiopterin dehydratase activity	MF	0
GO:0008131	1	0.978709	0	8	primary amine oxidase activity	MF	0
GO:0008134	1	0.989298	0	4	transcription factor binding	MF	0
GO:0008137	1	0.965629	0	13	NADH dehydrogenase (ubiquinone) activity	MF	0
GO:0008138	1	0.92991	0	27	protein tyrosine/serine/threonine phosphatase activity	MF	0
GO:0008140	1	0.997314	0	1	cAMP response element binding protein binding	MF	0
GO:0008144	1	0.997314	0	1	drug binding	MF	0
GO:0008146	1	0.850768	0	60	sulfotransferase activity	MF	0
GO:0008158	1	0.957863	0	16	hedgehog receptor activity	MF	0
GO:0008168	1	0.821439	0	73	methyltransferase activity	MF	0
GO:0008171	1	0.994635	0	2	O-methyltransferase activity	MF	0
GO:0008173	1	0.98664	0	5	RNA methyltransferase activity	MF	0
GO:0008175	1	0.997314	0	1	tRNA methyltransferase activity	MF	0
GO:0008176	1	0.997314	0	1	tRNA (guanine-N7-)-methyltransferase activity	MF	0
GO:0008184	1	0.994635	0	2	glycogen phosphorylase activity	MF	0
GO:0008188	1	0.997314	0	1	neuropeptide receptor activity	MF	0
GO:0008190	1	0.997314	0	1	eukaryotic initiation factor 4E binding	MF	0
GO:0008191	1	0.922426	0	30	metalloendopeptidase inhibitor activity	MF	0
GO:0008193	1	0.997314	0	1	tRNA guanylyltransferase activity	MF	0
GO:0008198	1	0.997314	0	1	ferrous iron binding	MF	0
GO:0008199	1	0.950159	0	19	ferric iron binding	MF	0
GO:0008200	1	0.991963	0	3	ion channel inhibitor activity	MF	0
GO:0008201	1	0.991963	0	3	heparin binding	MF	0
GO:0008202	1	0.997314	0	1	steroid metabolic process	BP	0
GO:0008203	1	0.997314	0	1	cholesterol metabolic process	BP	0
GO:0008233	1	0.915002	0	33	peptidase activity	MF	0
GO:0008234	1	0.67978	0	143	cysteine-type peptidase activity	MF	0
GO:0008235	1	0.976079	0	9	metalloexopeptidase activity	MF	0
GO:0008236	1	0.957863	0	16	serine-type peptidase activity	MF	0
GO:0008237	1	0.609906	0	183	metallopeptidase activity	MF	0
GO:0008239	1	0.991963	0	3	dipeptidyl-peptidase activity	MF	0
GO:0008241	1	0.98664	0	5	peptidyl-dipeptidase activity	MF	0
GO:0008242	1	0.98399	0	6	omega peptidase activity	MF	0
GO:0008250	1	0.991963	0	3	oligosaccharyltransferase complex	CC	0
GO:0008253	1	0.994635	0	2	5'-nucleotidase activity	MF	0
GO:0008265	1	0.997314	0	1	Mo-molybdopterin cofactor sulfurase activity	MF	0
GO:0008276	1	0.991963	0	3	protein methyltransferase activity	MF	0
GO:0008281	1	0.997314	0	1	sulfonylurea receptor activity	MF	0
GO:0008284	1	0.997314	0	1	positive regulation of cell proliferation	BP	0
GO:0008289	1	0.84619	0	62	lipid binding	MF	0
GO:0008290	1	0.994635	0	2	F-actin capping protein complex	CC	0
GO:0008295	1	0.994635	0	2	spermidine biosynthetic process	BP	0
GO:0008297	1	0.997314	0	1	single-stranded DNA exodeoxyribonuclease activity	MF	0
GO:0008299	1	0.968231	0	12	isoprenoid biosynthetic process	BP	0
GO:0008305	1	0.976079	0	9	integrin complex	CC	0
GO:0008308	1	0.994635	0	2	voltage-gated anion channel activity	MF	0
GO:0008312	1	0.98399	0	6	7S RNA binding	MF	0
GO:0008318	1	0.991963	0	3	protein prenyltransferase activity	MF	0
GO:0008324	1	0.965629	0	13	cation transmembrane transporter activity	MF	0
GO:0008352	1	0.994635	0	2	katanin complex	CC	0
GO:0008374	1	0.98399	0	6	O-acyltransferase activity	MF	0
GO:0008375	1	0.973456	0	10	acetylglucosaminyltransferase activity	MF	0
GO:0008378	1	0.900328	0	39	galactosyltransferase activity	MF	0
GO:0008380	1	0.989298	0	4	RNA splicing	BP	0
GO:0008381	1	0.991963	0	3	mechanically-gated ion channel activity	MF	0
GO:0008408	1	0.939981	0	23	3'-5' exonuclease activity	MF	0
GO:0008410	1	0.997314	0	1	CoA-transferase activity	MF	0
GO:0008417	1	0.932418	0	26	fucosyltransferase activity	MF	0
GO:0008418	1	0.991963	0	3	protein-N-terminal asparagine amidohydrolase activity	MF	0
GO:0008425	1	0.997314	0	1	2-polyprenyl-6-methoxy-1,4-benzoquinone methyltransferase activity	MF	0
GO:0008430	1	0.978709	0	8	selenium binding	MF	0
GO:0008440	1	0.978709	0	8	inositol-1,4,5-trisphosphate 3-kinase activity	MF	0
GO:0008442	1	0.994635	0	2	3-hydroxyisobutyrate dehydrogenase activity	MF	0
GO:0008446	1	0.997314	0	1	GDP-mannose 4,6-dehydratase activity	MF	0
GO:0008448	1	0.997314	0	1	N-acetylglucosamine-6-phosphate deacetylase activity	MF	0
GO:0008449	1	0.997314	0	1	N-acetylglucosamine-6-sulfatase activity	MF	0
GO:0008452	1	0.997314	0	1	RNA ligase activity	MF	0
GO:0008455	1	0.997314	0	1	alpha-1,6-mannosylglycoprotein 2-beta-N-acetylglucosaminyltransferase activity	MF	0
GO:0008474	1	0.98664	0	5	palmitoyl-(protein) hydrolase activity	MF	0
GO:0008475	1	0.997314	0	1	procollagen-lysine 5-dioxygenase activity	MF	0
GO:0008478	1	0.997314	0	1	pyridoxal kinase activity	MF	0
GO:0008479	1	0.994635	0	2	queuine tRNA-ribosyltransferase activity	MF	0
GO:0008483	1	0.97084	0	11	transaminase activity	MF	0
GO:0008484	1	0.934932	0	25	sulfuric ester hydrolase activity	MF	0
GO:0008488	1	0.997314	0	1	gamma-glutamyl carboxylase activity	MF	0
GO:0008495	1	0.997314	0	1	protoheme IX farnesyltransferase activity	MF	0
GO:0008508	1	0.991963	0	3	bile acid:sodium symporter activity	MF	0
GO:0008509	1	0.978709	0	8	anion transmembrane transporter activity	MF	0
GO:0008519	1	0.976079	0	9	ammonium transmembrane transporter activity	MF	0
GO:0008521	1	0.997314	0	1	acetyl-CoA transporter activity	MF	0
GO:0008531	1	0.994635	0	2	riboflavin kinase activity	MF	0
GO:0008534	1	0.997314	0	1	oxidized purine nucleobase lesion DNA N-glycosylase activity	MF	0
GO:0008535	1	0.997314	0	1	respiratory chain complex IV assembly	BP	0
GO:0008536	1	0.965629	0	13	Ran GTPase binding	MF	0
GO:0008537	1	0.997314	0	1	proteasome activator complex	CC	0
GO:0008543	1	0.997314	0	1	fibroblast growth factor receptor signaling pathway	BP	0
GO:0008565	1	0.942515	0	22	protein transporter activity	MF	0
GO:0008568	1	0.994635	0	2	microtubule-severing ATPase activity	MF	0
GO:0008601	1	0.989298	0	4	protein phosphatase type 2A regulator activity	MF	0
GO:0008603	1	0.976079	0	9	cAMP-dependent protein kinase regulator activity	MF	0
GO:0008610	1	0.997314	0	1	lipid biosynthetic process	BP	0
GO:0008612	1	0.98399	0	6	peptidyl-lysine modification to peptidyl-hypusine	BP	0
GO:0008615	1	0.997314	0	1	pyridoxine biosynthetic process	BP	0
GO:0008616	1	0.994635	0	2	queuosine biosynthetic process	BP	0
GO:0008641	1	0.981346	0	7	small protein activating enzyme activity	MF	0
GO:0008643	1	0.98664	0	5	carbohydrate transport	BP	0
GO:0008649	1	0.991963	0	3	rRNA methyltransferase activity	MF	0
GO:0008654	1	0.968231	0	12	phospholipid biosynthetic process	BP	0
GO:0008705	1	0.997314	0	1	methionine synthase activity	MF	0
GO:0008745	1	0.976079	0	9	N-acetylmuramoyl-L-alanine amidase activity	MF	0
GO:0008746	1	0.997314	0	1	NAD(P)+ transhydrogenase activity	MF	0
GO:0008750	1	0.997314	0	1	NAD(P)+ transhydrogenase (AB-specific) activity	MF	0
GO:0008757	1	0.976079	0	9	S-adenosylmethionine-dependent methyltransferase activity	MF	0
GO:0008762	1	0.963033	0	14	UDP-N-acetylmuramate dehydrogenase activity	MF	0
GO:0008796	1	0.997314	0	1	bis(5'-nucleosyl)-tetraphosphatase activity	MF	0
GO:0008812	1	0.957863	0	16	choline dehydrogenase activity	MF	0
GO:0008815	1	0.997314	0	1	citrate (pro-3S)-lyase activity	MF	0
GO:0008831	1	0.991963	0	3	dTDP-4-dehydrorhamnose reductase activity	MF	0
GO:0008855	1	0.997314	0	1	exodeoxyribonuclease VII activity	MF	0
GO:0008889	1	0.98664	0	5	glycerophosphodiester phosphodiesterase activity	MF	0
GO:0008890	1	0.997314	0	1	glycine C-acetyltransferase activity	MF	0
GO:0008892	1	0.997314	0	1	guanine deaminase activity	MF	0
GO:0008897	1	0.997314	0	1	holo-[acyl-carrier-protein] synthase activity	MF	0
GO:0008898	1	0.965629	0	13	S-adenosylmethionine-homocysteine S-methyltransferase activity	MF	0
GO:0008963	1	0.997314	0	1	phospho-N-acetylmuramoyl-pentapeptide-transferase activity	MF	0
GO:0009007	1	0.994635	0	2	site-specific DNA-methyltransferase (adenine-specific) activity	MF	0
GO:0009013	1	0.994635	0	2	succinate-semialdehyde dehydrogenase [NAD(P)+] activity	MF	0
GO:0009019	1	0.997314	0	1	tRNA (guanine-N1-)-methyltransferase activity	MF	0
GO:0009045	1	0.997314	0	1	xylose isomerase activity	MF	0
GO:0009052	1	0.997314	0	1	pentose-phosphate shunt, non-oxidative branch	BP	0
GO:0009055	1	0.871671	0	51	electron carrier activity	MF	0
GO:0009056	1	0.997314	0	1	catabolic process	BP	0
GO:0009058	1	0.85768	0	57	biosynthetic process	BP	0
GO:0009059	1	0.997314	0	1	macromolecule biosynthetic process	BP	0
GO:0009060	1	0.98664	0	5	aerobic respiration	BP	0
GO:0009063	1	0.997314	0	1	cellular amino acid catabolic process	BP	0
GO:0009072	1	0.978709	0	8	aromatic amino acid family metabolic process	BP	0
GO:0009081	1	0.997314	0	1	branched-chain amino acid metabolic process	BP	0
GO:0009086	1	0.981346	0	7	methionine biosynthetic process	BP	0
GO:0009103	1	0.997314	0	1	lipopolysaccharide biosynthetic process	BP	0
GO:0009107	1	0.994635	0	2	lipoate biosynthetic process	BP	0
GO:0009113	1	0.994635	0	2	purine nucleobase biosynthetic process	BP	0
GO:0009116	1	0.960445	0	15	nucleoside metabolic process	BP	0
GO:0009117	1	0.997314	0	1	nucleotide metabolic process	BP	0
GO:0009132	1	0.997314	0	1	nucleoside diphosphate metabolic process	BP	0
GO:0009143	1	0.997314	0	1	nucleoside triphosphate catabolic process	BP	0
GO:0009152	1	0.997314	0	1	purine ribonucleotide biosynthetic process	BP	0
GO:0009156	1	0.997314	0	1	ribonucleoside monophosphate biosynthetic process	BP	0
GO:0009159	1	0.997314	0	1	deoxyribonucleoside monophosphate catabolic process	BP	0
GO:0009165	1	0.98664	0	5	nucleotide biosynthetic process	BP	0
GO:0009166	1	0.98399	0	6	nucleotide catabolic process	BP	0
GO:0009168	1	0.991963	0	3	purine ribonucleoside monophosphate biosynthetic process	BP	0
GO:0009186	1	0.997314	0	1	deoxyribonucleoside diphosphate metabolic process	BP	0
GO:0009190	1	0.919945	0	31	cyclic nucleotide biosynthetic process	BP	0
GO:0009214	1	0.994635	0	2	cyclic nucleotide catabolic process	BP	0
GO:0009231	1	0.994635	0	2	riboflavin biosynthetic process	BP	0
GO:0009235	1	0.997314	0	1	cobalamin metabolic process	BP	0
GO:0009249	1	0.997314	0	1	protein lipoylation	BP	0
GO:0009253	1	0.973456	0	10	peptidoglycan catabolic process	BP	0
GO:0009254	1	0.997314	0	1	peptidoglycan turnover	BP	0
GO:0009258	1	0.997314	0	1	10-formyltetrahydrofolate catabolic process	BP	0
GO:0009264	1	0.997314	0	1	deoxyribonucleotide catabolic process	BP	0
GO:0009306	1	0.997314	0	1	protein secretion	BP	0
GO:0009308	1	0.978709	0	8	amine metabolic process	BP	0
GO:0009311	1	0.994635	0	2	oligosaccharide metabolic process	BP	0
GO:0009312	1	0.997314	0	1	oligosaccharide biosynthetic process	BP	0
GO:0009318	1	0.997314	0	1	exodeoxyribonuclease VII complex	CC	0
GO:0009331	1	0.991963	0	3	glycerol-3-phosphate dehydrogenase complex	CC	0
GO:0009346	1	0.997314	0	1	citrate lyase complex	CC	0
GO:0009378	1	0.997314	0	1	four-way junction helicase activity	MF	0
GO:0009395	1	0.991963	0	3	phospholipid catabolic process	BP	0
GO:0009396	1	0.978709	0	8	folic acid-containing compound biosynthetic process	BP	0
GO:0009405	1	0.98664	0	5	pathogenesis	BP	0
GO:0009408	1	0.989298	0	4	response to heat	BP	0
GO:0009435	1	0.976079	0	9	NAD biosynthetic process	BP	0
GO:0009443	1	0.997314	0	1	pyridoxal 5'-phosphate salvage	BP	0
GO:0009448	1	0.997314	0	1	gamma-aminobutyric acid metabolic process	BP	0
GO:0009450	1	0.994635	0	2	gamma-aminobutyric acid catabolic process	BP	0
GO:0009451	1	0.963033	0	14	RNA modification	BP	0
GO:0009452	1	0.994635	0	2	7-methylguanosine RNA capping	BP	0
GO:0009507	1	0.997314	0	1	chloroplast	CC	0
GO:0009607	1	0.888277	0	44	response to biotic stimulus	BP	0
GO:0009882	1	0.994635	0	2	blue light photoreceptor activity	MF	0
GO:0009890	1	0.994635	0	2	negative regulation of biosynthetic process	BP	0
GO:0009916	1	0.994635	0	2	alternative oxidase activity	MF	0
GO:0009966	1	0.98664	0	5	regulation of signal transduction	BP	0
GO:0009982	1	0.965629	0	13	pseudouridine synthase activity	MF	0
GO:0010038	1	0.989298	0	4	response to metal ion	BP	0
GO:0010181	1	0.978709	0	8	FMN binding	MF	0
GO:0010309	1	0.994635	0	2	acireductone dioxygenase [iron(II)-requiring] activity	MF	0
GO:0010452	1	0.997314	0	1	histone H3-K36 methylation	BP	0
GO:0010506	1	0.997314	0	1	regulation of autophagy	BP	0
GO:0010508	1	0.991963	0	3	positive regulation of autophagy	BP	0
GO:0010826	1	0.997314	0	1	negative regulation of centrosome duplication	BP	0
GO:0015016	1	0.997314	0	1	[heparan sulfate]-glucosamine N-sulfotransferase activity	MF	0
GO:0015018	1	0.997314	0	1	galactosylgalactosylxylosylprotein 3-beta-glucuronosyltransferase activity	MF	0
GO:0015031	1	0.562176	0	213	protein transport	BP	0
GO:0015035	1	0.902758	0	38	protein disulfide oxidoreductase activity	MF	0
GO:0015054	1	0.994635	0	2	gastrin receptor activity	MF	0
GO:0015074	1	0.562176	0	213	DNA integration	BP	0
GO:0015077	1	0.997314	0	1	monovalent inorganic cation transmembrane transporter activity	MF	0
GO:0015078	1	0.92991	0	27	hydrogen ion transmembrane transporter activity	MF	0
GO:0015095	1	0.98664	0	5	magnesium ion transmembrane transporter activity	MF	0
GO:0015171	1	0.960445	0	15	amino acid transmembrane transporter activity	MF	0
GO:0015232	1	0.997314	0	1	heme transporter activity	MF	0
GO:0015238	1	0.994635	0	2	drug transmembrane transporter activity	MF	0
GO:0015267	1	0.997314	0	1	channel activity	MF	0
GO:0015269	1	0.97084	0	11	calcium-activated potassium channel activity	MF	0
GO:0015297	1	0.997314	0	1	antiporter activity	MF	0
GO:0015299	1	0.965629	0	13	solute:proton antiporter activity	MF	0
GO:0015321	1	0.994635	0	2	sodium-dependent phosphate transmembrane transporter activity	MF	0
GO:0015377	1	0.991963	0	3	cation:chloride symporter activity	MF	0
GO:0015379	1	0.994635	0	2	potassium:chloride symporter activity	MF	0
GO:0015385	1	0.973456	0	10	sodium:proton antiporter activity	MF	0
GO:0015450	1	0.989298	0	4	P-P-bond-hydrolysis-driven protein transmembrane transporter activity	MF	0
GO:0015485	1	0.994635	0	2	cholesterol binding	MF	0
GO:0015578	1	0.997314	0	1	mannose transmembrane transporter activity	MF	0
GO:0015629	1	0.97084	0	11	actin cytoskeleton	CC	0
GO:0015631	1	0.978709	0	8	tubulin binding	MF	0
GO:0015667	1	0.994635	0	2	site-specific DNA-methyltransferase (cytosine-N4-specific) activity	MF	0
GO:0015671	1	0.957863	0	16	oxygen transport	BP	0
GO:0015672	1	0.994635	0	2	monovalent inorganic cation transport	BP	0
GO:0015693	1	0.98664	0	5	magnesium ion transport	BP	0
GO:0015696	1	0.976079	0	9	ammonium transport	BP	0
GO:0015761	1	0.997314	0	1	mannose transport	BP	0
GO:0015780	1	0.994635	0	2	nucleotide-sugar transport	BP	0
GO:0015886	1	0.997314	0	1	heme transport	BP	0
GO:0015889	1	0.997314	0	1	cobalamin transport	BP	0
GO:0015893	1	0.997314	0	1	drug transport	BP	0
GO:0015914	1	0.978709	0	8	phospholipid transport	BP	0
GO:0015923	1	0.976079	0	9	mannosidase activity	MF	0
GO:0015930	1	0.997314	0	1	glutamate synthase activity	MF	0
GO:0015934	1	0.947604	0	20	large ribosomal subunit	CC	0
GO:0015935	1	0.888277	0	44	small ribosomal subunit	CC	0
GO:0015936	1	0.997314	0	1	coenzyme A metabolic process	BP	0
GO:0015937	1	0.989298	0	4	coenzyme A biosynthetic process	BP	0
GO:0015986	1	0.927409	0	28	ATP synthesis coupled proton transport	BP	0
GO:0015991	1	0.927409	0	28	ATP hydrolysis coupled proton transport	BP	0
GO:0015992	1	0.981346	0	7	proton transport	BP	0
GO:0015996	1	0.997314	0	1	chlorophyll catabolic process	BP	0
GO:0016010	1	0.994635	0	2	dystrophin-associated glycoprotein complex	CC	0
GO:0016012	1	0.991963	0	3	sarcoglycan complex	CC	0
GO:0016040	1	0.997314	0	1	glutamate synthase (NADH) activity	MF	0
GO:0016042	1	0.968231	0	12	lipid catabolic process	BP	0
GO:0016043	1	0.968231	0	12	cellular component organization	BP	0
GO:0016055	1	0.963033	0	14	Wnt signaling pathway	BP	0
GO:0016070	1	0.994635	0	2	RNA metabolic process	BP	0
GO:0016075	1	0.997314	0	1	rRNA catabolic process	BP	0
GO:0016125	1	0.989298	0	4	sterol metabolic process	BP	0
GO:0016149	1	0.994635	0	2	translation release factor activity, codon specific	MF	0
GO:0016151	1	0.997314	0	1	nickel cation binding	MF	0
GO:0016154	1	0.991963	0	3	pyrimidine-nucleoside phosphorylase activity	MF	0
GO:0016155	1	0.997314	0	1	formyltetrahydrofolate dehydrogenase activity	MF	0
GO:0016180	1	0.991963	0	3	snRNA processing	BP	0
GO:0016208	1	0.994635	0	2	AMP binding	MF	0
GO:0016209	1	0.98399	0	6	antioxidant activity	MF	0
GO:0016226	1	0.973456	0	10	iron-sulfur cluster assembly	BP	0
GO:0016255	1	0.994635	0	2	attachment of GPI anchor to protein	BP	0
GO:0016272	1	0.97084	0	11	prefoldin complex	CC	0
GO:0016286	1	0.978709	0	8	small conductance calcium-activated potassium channel activity	MF	0
GO:0016295	1	0.997314	0	1	myristoyl-[acyl-carrier-protein] hydrolase activity	MF	0
GO:0016296	1	0.997314	0	1	palmitoyl-[acyl-carrier-protein] hydrolase activity	MF	0
GO:0016297	1	0.997314	0	1	acyl-[acyl-carrier-protein] hydrolase activity	MF	0
GO:0016298	1	0.997314	0	1	lipase activity	MF	0
GO:0016301	1	0.945056	0	21	kinase activity	MF	0
GO:0016303	1	0.997314	0	1	1-phosphatidylinositol-3-kinase activity	MF	0
GO:0016307	1	0.98399	0	6	phosphatidylinositol phosphate kinase activity	MF	0
GO:0016310	1	0.994635	0	2	phosphorylation	BP	0
GO:0016415	1	0.997314	0	1	octanoyltransferase activity	MF	0
GO:0016422	1	0.997314	0	1	mRNA (2'-O-methyladenosine-N6-)-methyltransferase activity	MF	0
GO:0016428	1	0.997314	0	1	tRNA (cytosine-5-)-methyltransferase activity	MF	0
GO:0016429	1	0.997314	0	1	tRNA (adenine-N1-)-methyltransferase activity	MF	0
GO:0016433	1	0.994635	0	2	rRNA (adenine) methyltransferase activity	MF	0
GO:0016442	1	0.997314	0	1	RISC complex	CC	0
GO:0016459	1	0.871671	0	51	myosin complex	CC	0
GO:0016462	1	0.991963	0	3	pyrophosphatase activity	MF	0
GO:0016471	1	0.997314	0	1	vacuolar proton-transporting V-type ATPase complex	CC	0
GO:0016480	1	0.997314	0	1	negative regulation of transcription from RNA polymerase III promoter	BP	0
GO:0016485	1	0.994635	0	2	protein processing	BP	0
GO:0016499	1	0.997314	0	1	orexin receptor activity	MF	0
GO:0016500	1	0.991963	0	3	protein-hormone receptor activity	MF	0
GO:0016507	1	0.997314	0	1	mitochondrial fatty acid beta-oxidation multienzyme complex	CC	0
GO:0016525	1	0.932418	0	26	negative regulation of angiogenesis	BP	0
GO:0016531	1	0.997314	0	1	copper chaperone activity	MF	0
GO:0016533	1	0.997314	0	1	cyclin-dependent protein kinase 5 holoenzyme complex	CC	0
GO:0016534	1	0.997314	0	1	cyclin-dependent protein kinase 5 activator activity	MF	0
GO:0016538	1	0.976079	0	9	cyclin-dependent protein serine/threonine kinase regulator activity	MF	0
GO:0016539	1	0.997314	0	1	intein-mediated protein splicing	BP	0
GO:0016559	1	0.994635	0	2	peroxisome fission	BP	0
GO:0016560	1	0.997314	0	1	protein import into peroxisome matrix, docking	BP	0
GO:0016567	1	0.799557	0	83	protein ubiquitination	BP	0
GO:0016568	1	0.989298	0	4	NA	NA	0
GO:0016570	1	0.997314	0	1	histone modification	BP	0
GO:0016573	1	0.991963	0	3	histone acetylation	BP	0
GO:0016575	1	0.991963	0	3	histone deacetylation	BP	0
GO:0016591	1	0.991963	0	3	DNA-directed RNA polymerase II, holoenzyme	CC	0
GO:0016592	1	0.95272	0	18	mediator complex	CC	0
GO:0016597	1	0.989298	0	4	amino acid binding	MF	0
GO:0016598	1	0.991963	0	3	protein arginylation	BP	0
GO:0016602	1	0.991963	0	3	CCAAT-binding factor complex	CC	0
GO:0016607	1	0.997314	0	1	nuclear speck	CC	0
GO:0016614	1	0.915002	0	33	oxidoreductase activity, acting on CH-OH group of donors	MF	0
GO:0016615	1	0.997314	0	1	malate dehydrogenase activity	MF	0
GO:0016616	1	0.897905	0	40	oxidoreductase activity, acting on the CH-OH group of donors, NAD or NADP as acceptor	MF	0
GO:0016620	1	0.957863	0	16	oxidoreductase activity, acting on the aldehyde or oxo group of donors, NAD or NADP as acceptor	MF	0
GO:0016624	1	0.98664	0	5	oxidoreductase activity, acting on the aldehyde or oxo group of donors, disulfide as acceptor	MF	0
GO:0016625	1	0.997314	0	1	oxidoreductase activity, acting on the aldehyde or oxo group of donors, iron-sulfur protein as acceptor	MF	0
GO:0016627	1	0.932418	0	26	oxidoreductase activity, acting on the CH-CH group of donors	MF	0
GO:0016628	1	0.991963	0	3	oxidoreductase activity, acting on the CH-CH group of donors, NAD or NADP as acceptor	MF	0
GO:0016638	1	0.994635	0	2	oxidoreductase activity, acting on the CH-NH2 group of donors	MF	0
GO:0016639	1	0.994635	0	2	oxidoreductase activity, acting on the CH-NH2 group of donors, NAD or NADP as acceptor	MF	0
GO:0016641	1	0.98399	0	6	oxidoreductase activity, acting on the CH-NH2 group of donors, oxygen as acceptor	MF	0
GO:0016651	1	0.976079	0	9	oxidoreductase activity, acting on NAD(P)H	MF	0
GO:0016668	1	0.989298	0	4	oxidoreductase activity, acting on a sulfur group of donors, NAD(P) as acceptor	MF	0
GO:0016670	1	0.997314	0	1	oxidoreductase activity, acting on a sulfur group of donors, oxygen as acceptor	MF	0
GO:0016671	1	0.997314	0	1	oxidoreductase activity, acting on a sulfur group of donors, disulfide as acceptor	MF	0
GO:0016701	1	0.994635	0	2	oxidoreductase activity, acting on single donors with incorporation of molecular oxygen	MF	0
GO:0016702	1	0.947604	0	20	oxidoreductase activity, acting on single donors with incorporation of molecular oxygen, incorporation of two atoms of oxygen	MF	0
GO:0016705	1	0.668819	0	149	oxidoreductase activity, acting on paired donors, with incorporation or reduction of molecular oxygen	MF	0
GO:0016706	1	0.932418	0	26	oxidoreductase activity, acting on paired donors, with incorporation or reduction of molecular oxygen, 2-oxoglutarate as one donor, and incorporation of one atom each of oxygen into both donors	MF	0
GO:0016712	1	0.989298	0	4	oxidoreductase activity, acting on paired donors, with incorporation or reduction of molecular oxygen, reduced flavin or flavoprotein as one donor, and incorporation of one atom of oxygen	MF	0
GO:0016714	1	0.989298	0	4	oxidoreductase activity, acting on paired donors, with incorporation or reduction of molecular oxygen, reduced pteridine as one donor, and incorporation of one atom of oxygen	MF	0
GO:0016715	1	0.960445	0	15	oxidoreductase activity, acting on paired donors, with incorporation or reduction of molecular oxygen, reduced ascorbate as one donor, and incorporation of one atom of oxygen	MF	0
GO:0016717	1	0.978709	0	8	oxidoreductase activity, acting on paired donors, with oxidation of a pair of donors resulting in the reduction of molecular oxygen to two molecules of water	MF	0
GO:0016740	1	0.91747	0	32	transferase activity	MF	0
GO:0016742	1	0.991963	0	3	hydroxymethyl-, formyl- and related transferase activity	MF	0
GO:0016743	1	0.997314	0	1	carboxyl- or carbamoyltransferase activity	MF	0
GO:0016746	1	0.922426	0	30	transferase activity, transferring acyl groups	MF	0
GO:0016747	1	0.885886	0	45	transferase activity, transferring acyl groups other than amino-acyl groups	MF	0
GO:0016756	1	0.997314	0	1	glutathione gamma-glutamylcysteinyltransferase activity	MF	0
GO:0016757	1	0.881123	0	47	transferase activity, transferring glycosyl groups	MF	0
GO:0016758	1	0.939981	0	23	transferase activity, transferring hexosyl groups	MF	0
GO:0016763	1	0.98664	0	5	transferase activity, transferring pentosyl groups	MF	0
GO:0016765	1	0.994635	0	2	transferase activity, transferring alkyl or aryl (other than methyl) groups	MF	0
GO:0016773	1	0.888277	0	44	phosphotransferase activity, alcohol group as acceptor	MF	0
GO:0016776	1	0.989298	0	4	phosphotransferase activity, phosphate group as acceptor	MF	0
GO:0016779	1	0.950159	0	19	nucleotidyltransferase activity	MF	0
GO:0016780	1	0.978709	0	8	phosphotransferase activity, for other substituted phosphate groups	MF	0
GO:0016783	1	0.997314	0	1	sulfurtransferase activity	MF	0
GO:0016785	1	0.991963	0	3	transferase activity, transferring selenium-containing groups	MF	0
GO:0016788	1	0.907636	0	36	hydrolase activity, acting on ester bonds	MF	0
GO:0016790	1	0.981346	0	7	thiolester hydrolase activity	MF	0
GO:0016798	1	0.978709	0	8	hydrolase activity, acting on glycosyl bonds	MF	0
GO:0016799	1	0.981346	0	7	hydrolase activity, hydrolyzing N-glycosyl compounds	MF	0
GO:0016805	1	0.978709	0	8	dipeptidase activity	MF	0
GO:0016810	1	0.939981	0	23	hydrolase activity, acting on carbon-nitrogen (but not peptide) bonds	MF	0
GO:0016811	1	0.981346	0	7	hydrolase activity, acting on carbon-nitrogen (but not peptide) bonds, in linear amides	MF	0
GO:0016812	1	0.98664	0	5	hydrolase activity, acting on carbon-nitrogen (but not peptide) bonds, in cyclic amides	MF	0
GO:0016813	1	0.989298	0	4	hydrolase activity, acting on carbon-nitrogen (but not peptide) bonds, in linear amidines	MF	0
GO:0016814	1	0.978709	0	8	hydrolase activity, acting on carbon-nitrogen (but not peptide) bonds, in cyclic amidines	MF	0
GO:0016817	1	0.895489	0	41	hydrolase activity, acting on acid anhydrides	MF	0
GO:0016818	1	0.957863	0	16	hydrolase activity, acting on acid anhydrides, in phosphorus-containing anhydrides	MF	0
GO:0016820	1	0.97084	0	11	hydrolase activity, acting on acid anhydrides, catalyzing transmembrane movement of substances	MF	0
GO:0016829	1	0.976079	0	9	lyase activity	MF	0
GO:0016830	1	0.997314	0	1	carbon-carbon lyase activity	MF	0
GO:0016831	1	0.976079	0	9	carboxy-lyase activity	MF	0
GO:0016836	1	0.997314	0	1	hydro-lyase activity	MF	0
GO:0016841	1	0.997314	0	1	ammonia-lyase activity	MF	0
GO:0016844	1	0.994635	0	2	strictosidine synthase activity	MF	0
GO:0016846	1	0.997314	0	1	carbon-sulfur lyase activity	MF	0
GO:0016849	1	0.919945	0	31	phosphorus-oxygen lyase activity	MF	0
GO:0016853	1	0.934932	0	25	isomerase activity	MF	0
GO:0016857	1	0.981346	0	7	racemase and epimerase activity, acting on carbohydrates and derivatives	MF	0
GO:0016866	1	0.997314	0	1	intramolecular transferase activity	MF	0
GO:0016868	1	0.989298	0	4	intramolecular transferase activity, phosphotransferases	MF	0
GO:0016874	1	0.947604	0	20	ligase activity	MF	0
GO:0016876	1	0.978709	0	8	ligase activity, forming aminoacyl-tRNA and related compounds	MF	0
GO:0016884	1	0.978709	0	8	carbon-nitrogen ligase activity, with glutamine as amido-N-donor	MF	0
GO:0016887	1	0.763662	0	100	ATPase activity	MF	0
GO:0016888	1	0.981346	0	7	endodeoxyribonuclease activity, producing 5'-phosphomonoesters	MF	0
GO:0016891	1	0.991963	0	3	endoribonuclease activity, producing 5'-phosphomonoesters	MF	0
GO:0016901	1	0.994635	0	2	oxidoreductase activity, acting on the CH-OH group of donors, quinone or similar compound as acceptor	MF	0
GO:0016907	1	0.994635	0	2	G-protein coupled acetylcholine receptor activity	MF	0
GO:0016972	1	0.991963	0	3	thiol oxidase activity	MF	0
GO:0016973	1	0.994635	0	2	poly(A)+ mRNA export from nucleus	BP	0
GO:0016987	1	0.994635	0	2	sigma factor activity	MF	0
GO:0016992	1	0.997314	0	1	lipoate synthase activity	MF	0
GO:0016998	1	0.976079	0	9	cell wall macromolecule catabolic process	BP	0
GO:0017017	1	0.981346	0	7	MAP kinase tyrosine/serine/threonine phosphatase activity	MF	0
GO:0017022	1	0.994635	0	2	myosin binding	MF	0
GO:0017025	1	0.994635	0	2	TBP-class protein binding	MF	0
GO:0017048	1	0.968231	0	12	Rho GTPase binding	MF	0
GO:0017053	1	0.991963	0	3	transcriptional repressor complex	CC	0
GO:0017056	1	0.997314	0	1	structural constituent of nuclear pore	MF	0
GO:0017057	1	0.994635	0	2	6-phosphogluconolactonase activity	MF	0
GO:0017069	1	0.997314	0	1	snRNA binding	MF	0
GO:0017070	1	0.997314	0	1	U6 snRNA binding	MF	0
GO:0017076	1	0.989298	0	4	purine nucleotide binding	MF	0
GO:0017089	1	0.98399	0	6	glycolipid transporter activity	MF	0
GO:0017108	1	0.994635	0	2	5'-flap endonuclease activity	MF	0
GO:0017119	1	0.989298	0	4	Golgi transport complex	CC	0
GO:0017124	1	0.976079	0	9	SH3 domain binding	MF	0
GO:0017127	1	0.994635	0	2	cholesterol transporter activity	MF	0
GO:0017134	1	0.997314	0	1	fibroblast growth factor binding	MF	0
GO:0017137	1	0.98399	0	6	Rab GTPase binding	MF	0
GO:0017150	1	0.991963	0	3	tRNA dihydrouridine synthase activity	MF	0
GO:0017153	1	0.963033	0	14	sodium:dicarboxylate symporter activity	MF	0
GO:0017172	1	0.98399	0	6	cysteine dioxygenase activity	MF	0
GO:0017176	1	0.994635	0	2	phosphatidylinositol N-acetylglucosaminyltransferase activity	MF	0
GO:0017183	1	0.991963	0	3	peptidyl-diphthamide biosynthetic process from peptidyl-histidine	BP	0
GO:0017187	1	0.997314	0	1	peptidyl-glutamic acid carboxylation	BP	0
GO:0018022	1	0.997314	0	1	peptidyl-lysine methylation	BP	0
GO:0018024	1	0.968231	0	12	histone-lysine N-methyltransferase activity	MF	0
GO:0018112	1	0.994635	0	2	proline racemase activity	MF	0
GO:0018149	1	0.978709	0	8	peptide cross-linking	BP	0
GO:0018160	1	0.997314	0	1	peptidyl-pyrromethane cofactor linkage	BP	0
GO:0018193	1	0.994635	0	2	peptidyl-amino acid modification	BP	0
GO:0018279	1	0.997314	0	1	protein N-linked glycosylation via asparagine	BP	0
GO:0018293	1	0.997314	0	1	protein-FAD linkage	BP	0
GO:0018342	1	0.991963	0	3	protein prenylation	BP	0
GO:0018738	1	0.997314	0	1	S-formylglutathione hydrolase activity	MF	0
GO:0019001	1	0.978709	0	8	guanyl nucleotide binding	MF	0
GO:0019008	1	0.994635	0	2	molybdopterin synthase complex	CC	0
GO:0019028	1	0.937453	0	24	viral capsid	CC	0
GO:0019069	1	0.997314	0	1	viral capsid assembly	BP	0
GO:0019079	1	0.991963	0	3	viral genome replication	BP	0
GO:0019135	1	0.997314	0	1	deoxyhypusine monooxygenase activity	MF	0
GO:0019201	1	0.994635	0	2	nucleotide kinase activity	MF	0
GO:0019205	1	0.98399	0	6	nucleobase-containing compound kinase activity	MF	0
GO:0019211	1	0.994635	0	2	phosphatase activator activity	MF	0
GO:0019236	1	0.98664	0	5	response to pheromone	BP	0
GO:0019239	1	0.976079	0	9	deaminase activity	MF	0
GO:0019285	1	0.997314	0	1	glycine betaine biosynthetic process from choline	BP	0
GO:0019307	1	0.997314	0	1	mannose biosynthetic process	BP	0
GO:0019310	1	0.997314	0	1	inositol catabolic process	BP	0
GO:0019318	1	0.98399	0	6	hexose metabolic process	BP	0
GO:0019343	1	0.997314	0	1	cysteine biosynthetic process via cystathionine	BP	0
GO:0019358	1	0.997314	0	1	nicotinate nucleotide salvage	BP	0
GO:0019363	1	0.994635	0	2	pyridine nucleotide biosynthetic process	BP	0
GO:0019370	1	0.98664	0	5	leukotriene biosynthetic process	BP	0
GO:0019427	1	0.994635	0	2	acetyl-CoA biosynthetic process from acetate	BP	0
GO:0019428	1	0.997314	0	1	allantoin biosynthetic process	BP	0
GO:0019432	1	0.997314	0	1	triglyceride biosynthetic process	BP	0
GO:0019441	1	0.978709	0	8	tryptophan catabolic process to kynurenine	BP	0
GO:0019464	1	0.997314	0	1	glycine decarboxylation via glycine cleavage system	BP	0
GO:0019478	1	0.989298	0	4	D-amino acid catabolic process	BP	0
GO:0019509	1	0.991963	0	3	L-methionine biosynthetic process from methylthioadenosine	BP	0
GO:0019538	1	0.989298	0	4	protein metabolic process	BP	0
GO:0019543	1	0.997314	0	1	propionate catabolic process	BP	0
GO:0019556	1	0.997314	0	1	histidine catabolic process to glutamate and formamide	BP	0
GO:0019673	1	0.997314	0	1	GDP-mannose metabolic process	BP	0
GO:0019674	1	0.994635	0	2	NAD metabolic process	BP	0
GO:0019684	1	0.994635	0	2	photosynthesis, light reaction	BP	0
GO:0019700	1	0.994635	0	2	organic phosphonate catabolic process	BP	0
GO:0019722	1	0.991963	0	3	calcium-mediated signaling	BP	0
GO:0019725	1	0.997314	0	1	cellular homeostasis	BP	0
GO:0019752	1	0.976079	0	9	carboxylic acid metabolic process	BP	0
GO:0019773	1	0.976079	0	9	proteasome core complex, alpha-subunit complex	CC	0
GO:0019799	1	0.997314	0	1	tubulin N-acetyltransferase activity	MF	0
GO:0019805	1	0.997314	0	1	quinolinate biosynthetic process	BP	0
GO:0019825	1	0.957863	0	16	oxygen binding	MF	0
GO:0019829	1	0.960445	0	15	cation-transporting ATPase activity	MF	0
GO:0019843	1	0.939981	0	23	rRNA binding	MF	0
GO:0019867	1	0.997314	0	1	outer membrane	CC	0
GO:0019871	1	0.997314	0	1	sodium channel inhibitor activity	MF	0
GO:0019887	1	0.97084	0	11	protein kinase regulator activity	MF	0
GO:0019898	1	0.950159	0	19	extrinsic component of membrane	CC	0
GO:0019901	1	0.965629	0	13	protein kinase binding	MF	0
GO:0019904	1	0.965629	0	13	protein domain specific binding	MF	0
GO:0019905	1	0.994635	0	2	syntaxin binding	MF	0
GO:0020037	1	0.539705	0	228	heme binding	MF	0
GO:0022857	1	0.915002	0	33	transmembrane transporter activity	MF	0
GO:0022891	1	0.97084	0	11	substrate-specific transmembrane transporter activity	MF	0
GO:0022900	1	0.981346	0	7	electron transport chain	BP	0
GO:0022904	1	0.994635	0	2	respiratory electron transport chain	BP	0
GO:0030001	1	0.932418	0	26	metal ion transport	BP	0
GO:0030036	1	0.92991	0	27	actin cytoskeleton organization	BP	0
GO:0030041	1	0.994635	0	2	actin filament polymerization	BP	0
GO:0030042	1	0.991963	0	3	actin filament depolymerization	BP	0
GO:0030054	1	0.997314	0	1	cell junction	CC	0
GO:0030060	1	0.994635	0	2	L-malate dehydrogenase activity	MF	0
GO:0030071	1	0.991963	0	3	regulation of mitotic metaphase/anaphase transition	BP	0
GO:0030077	1	0.994635	0	2	plasma membrane light-harvesting complex	CC	0
GO:0030118	1	0.989298	0	4	clathrin coat	CC	0
GO:0030123	1	0.997314	0	1	AP-3 adaptor complex	CC	0
GO:0030127	1	0.978709	0	8	COPII vesicle coat	CC	0
GO:0030130	1	0.98664	0	5	clathrin coat of trans-Golgi network vesicle	CC	0
GO:0030131	1	0.97084	0	11	clathrin adaptor complex	CC	0
GO:0030132	1	0.98664	0	5	clathrin coat of coated pit	CC	0
GO:0030133	1	0.994635	0	2	transport vesicle	CC	0
GO:0030141	1	0.994635	0	2	secretory granule	CC	0
GO:0030145	1	0.968231	0	12	manganese ion binding	MF	0
GO:0030150	1	0.994635	0	2	protein import into mitochondrial matrix	BP	0
GO:0030151	1	0.989298	0	4	molybdenum ion binding	MF	0
GO:0030154	1	0.98664	0	5	cell differentiation	BP	0
GO:0030155	1	0.997314	0	1	regulation of cell adhesion	BP	0
GO:0030158	1	0.997314	0	1	protein xylosyltransferase activity	MF	0
GO:0030163	1	0.976079	0	9	protein catabolic process	BP	0
GO:0030173	1	0.997314	0	1	integral component of Golgi membrane	CC	0
GO:0030176	1	0.989298	0	4	integral component of endoplasmic reticulum membrane	CC	0
GO:0030203	1	0.997314	0	1	glycosaminoglycan metabolic process	BP	0
GO:0030212	1	0.989298	0	4	hyaluronan metabolic process	BP	0
GO:0030234	1	0.981346	0	7	enzyme regulator activity	MF	0
GO:0030246	1	0.360281	0	376	carbohydrate binding	MF	0
GO:0030247	1	0.97084	0	11	polysaccharide binding	MF	0
GO:0030259	1	0.994635	0	2	lipid glycosylation	BP	0
GO:0030261	1	0.997314	0	1	chromosome condensation	BP	0
GO:0030272	1	0.989298	0	4	5-formyltetrahydrofolate cyclo-ligase activity	MF	0
GO:0030276	1	0.989298	0	4	clathrin binding	MF	0
GO:0030286	1	0.902758	0	38	dynein complex	CC	0
GO:0030301	1	0.991963	0	3	cholesterol transport	BP	0
GO:0030328	1	0.997314	0	1	prenylcysteine catabolic process	BP	0
GO:0030334	1	0.997314	0	1	regulation of cell migration	BP	0
GO:0030337	1	0.997314	0	1	DNA polymerase processivity factor activity	MF	0
GO:0030366	1	0.997314	0	1	molybdopterin synthase activity	MF	0
GO:0030414	1	0.859997	0	56	peptidase inhibitor activity	MF	0
GO:0030429	1	0.997314	0	1	kynureninase activity	MF	0
GO:0030488	1	0.994635	0	2	tRNA methylation	BP	0
GO:0030515	1	0.994635	0	2	snoRNA binding	MF	0
GO:0030529	1	0.915002	0	33	intracellular ribonucleoprotein complex	CC	0
GO:0030554	1	0.963033	0	14	adenyl nucleotide binding	MF	0
GO:0030623	1	0.997314	0	1	U5 snRNA binding	MF	0
GO:0030674	1	0.991963	0	3	protein binding, bridging	MF	0
GO:0030677	1	0.997314	0	1	ribonuclease P complex	CC	0
GO:0030688	1	0.997314	0	1	preribosome, small subunit precursor	CC	0
GO:0030695	1	0.98399	0	6	GTPase regulator activity	MF	0
GO:0030704	1	0.997314	0	1	vitelline membrane formation	BP	0
GO:0030729	1	0.997314	0	1	acetoacetate-CoA ligase activity	MF	0
GO:0030833	1	0.994635	0	2	regulation of actin filament polymerization	BP	0
GO:0030870	1	0.997314	0	1	Mre11 complex	CC	0
GO:0030896	1	0.994635	0	2	checkpoint clamp complex	CC	0
GO:0030904	1	0.997314	0	1	retromer complex	CC	0
GO:0030915	1	0.994635	0	2	Smc5-Smc6 complex	CC	0
GO:0030942	1	0.994635	0	2	endoplasmic reticulum signal peptide binding	MF	0
GO:0030955	1	0.981346	0	7	potassium ion binding	MF	0
GO:0030976	1	0.98399	0	6	thiamine pyrophosphate binding	MF	0
GO:0030983	1	0.976079	0	9	mismatched DNA binding	MF	0
GO:0031011	1	0.994635	0	2	Ino80 complex	CC	0
GO:0031012	1	0.937453	0	24	extracellular matrix	CC	0
GO:0031023	1	0.997314	0	1	microtubule organizing center organization	BP	0
GO:0031047	1	0.997314	0	1	gene silencing by RNA	BP	0
GO:0031071	1	0.997314	0	1	cysteine desulfurase activity	MF	0
GO:0031072	1	0.978709	0	8	heat shock protein binding	MF	0
GO:0031083	1	0.994635	0	2	BLOC-1 complex	CC	0
GO:0031105	1	0.989298	0	4	septin complex	CC	0
GO:0031110	1	0.991963	0	3	regulation of microtubule polymerization or depolymerization	BP	0
GO:0031122	1	0.997314	0	1	cytoplasmic microtubule organization	BP	0
GO:0031123	1	0.991963	0	3	RNA 3'-end processing	BP	0
GO:0031124	1	0.997314	0	1	mRNA 3'-end processing	BP	0
GO:0031145	1	0.994635	0	2	anaphase-promoting complex-dependent catabolic process	BP	0
GO:0031167	1	0.997314	0	1	rRNA methylation	BP	0
GO:0031177	1	0.991963	0	3	phosphopantetheine binding	MF	0
GO:0031227	1	0.989298	0	4	intrinsic component of endoplasmic reticulum membrane	CC	0
GO:0031305	1	0.997314	0	1	integral component of mitochondrial inner membrane	CC	0
GO:0031369	1	0.994635	0	2	translation initiation factor binding	MF	0
GO:0031386	1	0.997314	0	1	protein tag	MF	0
GO:0031409	1	0.991963	0	3	pigment binding	MF	0
GO:0031418	1	0.950159	0	19	L-ascorbic acid binding	MF	0
GO:0031419	1	0.991963	0	3	cobalamin binding	MF	0
GO:0031461	1	0.981346	0	7	cullin-RING ubiquitin ligase complex	CC	0
GO:0031491	1	0.997314	0	1	nucleosome binding	MF	0
GO:0031514	1	0.997314	0	1	motile cilium	CC	0
GO:0031515	1	0.997314	0	1	tRNA (m1A) methyltransferase complex	CC	0
GO:0031625	1	0.981346	0	7	ubiquitin protein ligase binding	MF	0
GO:0031683	1	0.978709	0	8	G-protein beta/gamma-subunit complex binding	MF	0
GO:0031929	1	0.997314	0	1	TOR signaling	BP	0
GO:0031931	1	0.997314	0	1	TORC1 complex	CC	0
GO:0031966	1	0.981346	0	7	mitochondrial membrane	CC	0
GO:0032006	1	0.98664	0	5	regulation of TOR signaling	BP	0
GO:0032007	1	0.997314	0	1	negative regulation of TOR signaling	BP	0
GO:0032012	1	0.976079	0	9	regulation of ARF protein signal transduction	BP	0
GO:0032039	1	0.991963	0	3	integrator complex	CC	0
GO:0032040	1	0.978709	0	8	small-subunit processome	CC	0
GO:0032183	1	0.997314	0	1	SUMO binding	MF	0
GO:0032259	1	0.947604	0	20	methylation	BP	0
GO:0032266	1	0.997314	0	1	phosphatidylinositol-3-phosphate binding	MF	0
GO:0032301	1	0.997314	0	1	MutSalpha complex	CC	0
GO:0032302	1	0.997314	0	1	MutSbeta complex	CC	0
GO:0032312	1	0.950159	0	19	NA	NA	0
GO:0032313	1	0.897905	0	40	NA	NA	0
GO:0032324	1	0.997314	0	1	molybdopterin cofactor biosynthetic process	BP	0
GO:0032403	1	0.997314	0	1	protein complex binding	MF	0
GO:0032465	1	0.997314	0	1	regulation of cytokinesis	BP	0
GO:0032580	1	0.991963	0	3	Golgi cisterna membrane	CC	0
GO:0032775	1	0.994635	0	2	DNA methylation on adenine	BP	0
GO:0032784	1	0.991963	0	3	regulation of DNA-templated transcription, elongation	BP	0
GO:0032786	1	0.997314	0	1	positive regulation of DNA-templated transcription, elongation	BP	0
GO:0032797	1	0.997314	0	1	SMN complex	CC	0
GO:0032923	1	0.994635	0	2	organic phosphonate biosynthetic process	BP	0
GO:0032934	1	0.98399	0	6	sterol binding	MF	0
GO:0032957	1	0.997314	0	1	inositol trisphosphate metabolic process	BP	0
GO:0032981	1	0.997314	0	1	mitochondrial respiratory chain complex I assembly	BP	0
GO:0033014	1	0.98399	0	6	tetrapyrrole biosynthetic process	BP	0
GO:0033130	1	0.997314	0	1	acetylcholine receptor binding	MF	0
GO:0033177	1	0.981346	0	7	proton-transporting two-sector ATPase complex, proton-transporting domain	CC	0
GO:0033178	1	0.981346	0	7	proton-transporting two-sector ATPase complex, catalytic domain	CC	0
GO:0033179	1	0.976079	0	9	proton-transporting V-type ATPase, V0 domain	CC	0
GO:0033180	1	0.989298	0	4	proton-transporting V-type ATPase, V1 domain	CC	0
GO:0033227	1	0.994635	0	2	dsRNA transport	BP	0
GO:0033557	1	0.994635	0	2	Slx1-Slx4 complex	CC	0
GO:0033588	1	0.997314	0	1	Elongator holoenzyme complex	CC	0
GO:0033596	1	0.997314	0	1	TSC1-TSC2 complex	CC	0
GO:0033735	1	0.997314	0	1	aspartate dehydrogenase activity	MF	0
GO:0033743	1	0.978709	0	8	peptide-methionine (R)-S-oxide reductase activity	MF	0
GO:0033897	1	0.960445	0	15	ribonuclease T2 activity	MF	0
GO:0033925	1	0.997314	0	1	mannosyl-glycoprotein endo-beta-N-acetylglucosaminidase activity	MF	0
GO:0033971	1	0.991963	0	3	hydroxyisourate hydrolase activity	MF	0
GO:0033980	1	0.994635	0	2	phosphonopyruvate decarboxylase activity	MF	0
GO:0034080	1	0.994635	0	2	CENP-A containing nucleosome assembly	BP	0
GO:0034220	1	0.997314	0	1	ion transmembrane transport	BP	0
GO:0034227	1	0.991963	0	3	tRNA thio-modification	BP	0
GO:0034314	1	0.994635	0	2	Arp2/3 complex-mediated actin nucleation	BP	0
GO:0034427	1	0.997314	0	1	nuclear-transcribed mRNA catabolic process, exonucleolytic, 3'-5'	BP	0
GO:0034450	1	0.994635	0	2	ubiquitin-ubiquitin ligase activity	MF	0
GO:0034453	1	0.994635	0	2	microtubule anchoring	BP	0
GO:0034464	1	0.994635	0	2	BBSome	CC	0
GO:0034477	1	0.997314	0	1	U6 snRNA 3'-end processing	BP	0
GO:0034508	1	0.991963	0	3	centromere complex assembly	BP	0
GO:0034701	1	0.989298	0	4	tripeptidase activity	MF	0
GO:0034720	1	0.997314	0	1	histone H3-K4 demethylation	BP	0
GO:0034755	1	0.994635	0	2	iron ion transmembrane transport	BP	0
GO:0034773	1	0.994635	0	2	histone H4-K20 trimethylation	BP	0
GO:0034968	1	0.98399	0	6	histone lysine methylation	BP	0
GO:0035014	1	0.997314	0	1	phosphatidylinositol 3-kinase regulator activity	MF	0
GO:0035023	1	0.8326	0	68	regulation of Rho protein signal transduction	BP	0
GO:0035058	1	0.997314	0	1	nonmotile primary cilium assembly	BP	0
GO:0035076	1	0.997314	0	1	ecdysone receptor-mediated signaling pathway	BP	0
GO:0035091	1	0.900328	0	39	phosphatidylinositol binding	MF	0
GO:0035299	1	0.994635	0	2	inositol pentakisphosphate 2-kinase activity	MF	0
GO:0035329	1	0.997314	0	1	hippo signaling	BP	0
GO:0035434	1	0.98399	0	6	copper ion transmembrane transport	BP	0
GO:0036038	1	0.997314	0	1	MKS complex	CC	0
GO:0036054	1	0.997314	0	1	protein-malonyllysine demalonylase activity	MF	0
GO:0036055	1	0.997314	0	1	protein-succinyllysine desuccinylase activity	MF	0
GO:0036094	1	0.991963	0	3	small molecule binding	MF	0
GO:0036265	1	0.994635	0	2	RNA (guanine-N7)-methylation	BP	0
GO:0038032	1	0.915002	0	33	termination of G-protein coupled receptor signaling pathway	BP	0
GO:0040007	1	0.976079	0	9	growth	BP	0
GO:0042026	1	0.997314	0	1	protein refolding	BP	0
GO:0042073	1	0.989298	0	4	intraciliary transport	BP	0
GO:0042132	1	0.997314	0	1	fructose 1,6-bisphosphate 1-phosphatase activity	MF	0
GO:0042138	1	0.997314	0	1	meiotic DNA double-strand break formation	BP	0
GO:0042147	1	0.994635	0	2	retrograde transport, endosome to Golgi	BP	0
GO:0042157	1	0.960445	0	15	lipoprotein metabolic process	BP	0
GO:0042162	1	0.994635	0	2	telomeric DNA binding	MF	0
GO:0042176	1	0.991963	0	3	regulation of protein catabolic process	BP	0
GO:0042246	1	0.978709	0	8	tissue regeneration	BP	0
GO:0042254	1	0.932418	0	26	ribosome biogenesis	BP	0
GO:0042255	1	0.997314	0	1	ribosome assembly	BP	0
GO:0042256	1	0.997314	0	1	mature ribosome assembly	BP	0
GO:0042351	1	0.997314	0	1	'de novo' GDP-L-fucose biosynthetic process	BP	0
GO:0042384	1	0.994635	0	2	cilium assembly	BP	0
GO:0042393	1	0.994635	0	2	histone binding	MF	0
GO:0042450	1	0.997314	0	1	arginine biosynthetic process via ornithine	BP	0
GO:0042555	1	0.98399	0	6	MCM complex	CC	0
GO:0042558	1	0.997314	0	1	pteridine-containing compound metabolic process	BP	0
GO:0042578	1	0.98664	0	5	phosphoric ester hydrolase activity	MF	0
GO:0042602	1	0.997314	0	1	riboflavin reductase (NADPH) activity	MF	0
GO:0042626	1	0.885886	0	45	ATPase activity, coupled to transmembrane movement of substances	MF	0
GO:0042742	1	0.997314	0	1	defense response to bacterium	BP	0
GO:0042765	1	0.989298	0	4	GPI-anchor transamidase complex	CC	0
GO:0042773	1	0.989298	0	4	ATP synthesis coupled electron transport	BP	0
GO:0042779	1	0.997314	0	1	tRNA 3'-trailer cleavage	BP	0
GO:0042799	1	0.994635	0	2	histone methyltransferase activity (H4-K20 specific)	MF	0
GO:0042802	1	0.994635	0	2	identical protein binding	MF	0
GO:0042803	1	0.98664	0	5	protein homodimerization activity	MF	0
GO:0042823	1	0.997314	0	1	pyridoxal phosphate biosynthetic process	BP	0
GO:0042989	1	0.991963	0	3	sequestering of actin monomers	BP	0
GO:0043015	1	0.997314	0	1	gamma-tubulin binding	MF	0
GO:0043022	1	0.98399	0	6	ribosome binding	MF	0
GO:0043039	1	0.973456	0	10	tRNA aminoacylation	BP	0
GO:0043044	1	0.997314	0	1	ATP-dependent chromatin remodeling	BP	0
GO:0043065	1	0.997314	0	1	positive regulation of apoptotic process	BP	0
GO:0043066	1	0.98399	0	6	negative regulation of apoptotic process	BP	0
GO:0043085	1	0.997314	0	1	positive regulation of catalytic activity	BP	0
GO:0043086	1	0.997314	0	1	negative regulation of catalytic activity	BP	0
GO:0043113	1	0.994635	0	2	receptor clustering	BP	0
GO:0043130	1	0.994635	0	2	ubiquitin binding	MF	0
GO:0043140	1	0.994635	0	2	ATP-dependent 3'-5' DNA helicase activity	MF	0
GO:0043154	1	0.991963	0	3	negative regulation of cysteine-type endopeptidase activity involved in apoptotic process	BP	0
GO:0043161	1	0.997314	0	1	proteasome-mediated ubiquitin-dependent protein catabolic process	BP	0
GO:0043169	1	0.942515	0	22	cation binding	MF	0
GO:0043189	1	0.997314	0	1	H4/H2A histone acetyltransferase complex	CC	0
GO:0043231	1	0.98664	0	5	intracellular membrane-bounded organelle	CC	0
GO:0043234	1	0.902758	0	38	protein complex	CC	0
GO:0043236	1	0.994635	0	2	laminin binding	MF	0
GO:0043395	1	0.994635	0	2	heparan sulfate proteoglycan binding	MF	0
GO:0043401	1	0.881123	0	47	steroid hormone mediated signaling pathway	BP	0
GO:0043461	1	0.997314	0	1	proton-transporting ATP synthase complex assembly	BP	0
GO:0043504	1	0.997314	0	1	mitochondrial DNA repair	BP	0
GO:0043531	1	0.98664	0	5	ADP binding	MF	0
GO:0043546	1	0.997314	0	1	molybdopterin cofactor binding	MF	0
GO:0043547	1	0.997314	0	1	positive regulation of GTPase activity	BP	0
GO:0043564	1	0.997314	0	1	Ku70:Ku80 complex	CC	0
GO:0043565	1	0.458311	0	288	sequence-specific DNA binding	MF	0
GO:0043626	1	0.997314	0	1	PCNA complex	CC	0
GO:0043631	1	0.989298	0	4	RNA polyadenylation	BP	0
GO:0043666	1	0.997314	0	1	regulation of phosphoprotein phosphatase activity	BP	0
GO:0043828	1	0.994635	0	2	tRNA 2-selenouridine synthase activity	MF	0
GO:0043874	1	0.997314	0	1	acireductone synthase activity	MF	0
GO:0044070	1	0.994635	0	2	regulation of anion transport	BP	0
GO:0044205	1	0.997314	0	1	'de novo' UMP biosynthetic process	BP	0
GO:0044212	1	0.991963	0	3	transcription regulatory region DNA binding	MF	0
GO:0044237	1	0.937453	0	24	cellular metabolic process	BP	0
GO:0044249	1	0.994635	0	2	cellular biosynthetic process	BP	0
GO:0044255	1	0.994635	0	2	cellular lipid metabolic process	BP	0
GO:0044262	1	0.989298	0	4	cellular carbohydrate metabolic process	BP	0
GO:0044267	1	0.960445	0	15	cellular protein metabolic process	BP	0
GO:0044341	1	0.994635	0	2	sodium-dependent phosphate transport	BP	0
GO:0044599	1	0.994635	0	2	AP-5 adaptor complex	CC	0
GO:0045010	1	0.997314	0	1	actin nucleation	BP	0
GO:0045017	1	0.994635	0	2	glycerolipid biosynthetic process	BP	0
GO:0045046	1	0.997314	0	1	protein import into peroxisome membrane	BP	0
GO:0045116	1	0.997314	0	1	protein neddylation	BP	0
GO:0045145	1	0.997314	0	1	single-stranded DNA 5'-3' exodeoxyribonuclease activity	MF	0
GO:0045156	1	0.994635	0	2	electron transporter, transferring electrons within the cyclic electron transport pathway of photosynthesis activity	MF	0
GO:0045181	1	0.997314	0	1	glutamate synthase activity, NAD(P)H as acceptor	MF	0
GO:0045211	1	0.947604	0	20	postsynaptic membrane	CC	0
GO:0045226	1	0.991963	0	3	extracellular polysaccharide biosynthetic process	BP	0
GO:0045239	1	0.997314	0	1	tricarboxylic acid cycle enzyme complex	CC	0
GO:0045252	1	0.997314	0	1	oxoglutarate dehydrogenase complex	CC	0
GO:0045254	1	0.997314	0	1	pyruvate dehydrogenase complex	CC	0
GO:0045261	1	0.98399	0	6	proton-transporting ATP synthase complex, catalytic core F(1)	CC	0
GO:0045263	1	0.976079	0	9	proton-transporting ATP synthase complex, coupling factor F(o)	CC	0
GO:0045281	1	0.997314	0	1	succinate dehydrogenase complex	CC	0
GO:0045296	1	0.994635	0	2	cadherin binding	MF	0
GO:0045329	1	0.997314	0	1	carnitine biosynthetic process	BP	0
GO:0045454	1	0.85768	0	57	cell redox homeostasis	BP	0
GO:0045596	1	0.994635	0	2	negative regulation of cell differentiation	BP	0
GO:0045765	1	0.997314	0	1	regulation of angiogenesis	BP	0
GO:0045892	1	0.98664	0	5	negative regulation of transcription, DNA-templated	BP	0
GO:0045893	1	0.98399	0	6	positive regulation of transcription, DNA-templated	BP	0
GO:0045900	1	0.997314	0	1	negative regulation of translational elongation	BP	0
GO:0045901	1	0.989298	0	4	positive regulation of translational elongation	BP	0
GO:0045905	1	0.989298	0	4	positive regulation of translational termination	BP	0
GO:0045944	1	0.997314	0	1	positive regulation of transcription from RNA polymerase II promoter	BP	0
GO:0045947	1	0.997314	0	1	negative regulation of translational initiation	BP	0
GO:0045980	1	0.98399	0	6	negative regulation of nucleotide metabolic process	BP	0
GO:0045995	1	0.997314	0	1	regulation of embryonic development	BP	0
GO:0046034	1	0.98664	0	5	ATP metabolic process	BP	0
GO:0046080	1	0.989298	0	4	dUTP metabolic process	BP	0
GO:0046168	1	0.989298	0	4	glycerol-3-phosphate catabolic process	BP	0
GO:0046294	1	0.997314	0	1	formaldehyde catabolic process	BP	0
GO:0046332	1	0.997314	0	1	SMAD binding	MF	0
GO:0046422	1	0.997314	0	1	violaxanthin de-epoxidase activity	MF	0
GO:0046439	1	0.98399	0	6	L-cysteine metabolic process	BP	0
GO:0046470	1	0.997314	0	1	phosphatidylcholine metabolic process	BP	0
GO:0046488	1	0.98399	0	6	phosphatidylinositol metabolic process	BP	0
GO:0046654	1	0.997314	0	1	tetrahydrofolate biosynthetic process	BP	0
GO:0046835	1	0.994635	0	2	carbohydrate phosphorylation	BP	0
GO:0046836	1	0.98399	0	6	glycolipid transport	BP	0
GO:0046847	1	0.976079	0	9	filopodium assembly	BP	0
GO:0046854	1	0.98664	0	5	phosphatidylinositol phosphorylation	BP	0
GO:0046856	1	0.976079	0	9	phosphatidylinositol dephosphorylation	BP	0
GO:0046873	1	0.950159	0	19	metal ion transmembrane transporter activity	MF	0
GO:0046907	1	0.98399	0	6	intracellular transport	BP	0
GO:0046912	1	0.994635	0	2	transferase activity, transferring acyl groups, acyl groups converted into alkyl on transfer	MF	0
GO:0046914	1	0.994635	0	2	transition metal ion binding	MF	0
GO:0046923	1	0.994635	0	2	ER retention sequence binding	MF	0
GO:0046930	1	0.997314	0	1	pore complex	CC	0
GO:0046931	1	0.997314	0	1	pore complex assembly	BP	0
GO:0046933	1	0.97084	0	11	proton-transporting ATP synthase activity, rotational mechanism	MF	0
GO:0046938	1	0.997314	0	1	phytochelatin biosynthetic process	BP	0
GO:0046939	1	0.994635	0	2	nucleotide phosphorylation	BP	0
GO:0046952	1	0.997314	0	1	ketone body catabolic process	BP	0
GO:0046961	1	0.963033	0	14	proton-transporting ATPase activity, rotational mechanism	MF	0
GO:0046975	1	0.997314	0	1	histone methyltransferase activity (H3-K36 specific)	MF	0
GO:0046982	1	0.883501	0	46	protein heterodimerization activity	MF	0
GO:0046983	1	0.7974	0	84	protein dimerization activity	MF	0
GO:0047134	1	0.997314	0	1	protein-disulfide reductase activity	MF	0
GO:0047150	1	0.98664	0	5	betaine-homocysteine S-methyltransferase activity	MF	0
GO:0047304	1	0.997314	0	1	2-aminoethylphosphonate-pyruvate transaminase activity	MF	0
GO:0047325	1	0.997314	0	1	inositol tetrakisphosphate 1-kinase activity	MF	0
GO:0047429	1	0.997314	0	1	nucleoside-triphosphate diphosphatase activity	MF	0
GO:0047547	1	0.997314	0	1	2-methylcitrate dehydratase activity	MF	0
GO:0047746	1	0.997314	0	1	chlorophyllase activity	MF	0
GO:0047750	1	0.989298	0	4	cholestenol delta-isomerase activity	MF	0
GO:0047800	1	0.997314	0	1	cysteamine dioxygenase activity	MF	0
GO:0047961	1	0.994635	0	2	glycine N-acyltransferase activity	MF	0
GO:0048013	1	0.997314	0	1	ephrin receptor signaling pathway	BP	0
GO:0048015	1	0.997314	0	1	phosphatidylinositol-mediated signaling	BP	0
GO:0048029	1	0.991963	0	3	monosaccharide binding	MF	0
GO:0048034	1	0.997314	0	1	heme O biosynthetic process	BP	0
GO:0048037	1	0.968231	0	12	cofactor binding	MF	0
GO:0048038	1	0.963033	0	14	quinone binding	MF	0
GO:0048193	1	0.997314	0	1	Golgi vesicle transport	BP	0
GO:0048268	1	0.989298	0	4	clathrin coat assembly	BP	0
GO:0048278	1	0.997314	0	1	vesicle docking	BP	0
GO:0048280	1	0.997314	0	1	vesicle fusion with Golgi apparatus	BP	0
GO:0048312	1	0.997314	0	1	intracellular distribution of mitochondria	BP	0
GO:0048384	1	0.997314	0	1	retinoic acid receptor signaling pathway	BP	0
GO:0048478	1	0.997314	0	1	replication fork protection	BP	0
GO:0048500	1	0.98664	0	5	signal recognition particle	CC	0
GO:0048515	1	0.997314	0	1	spermatid differentiation	BP	0
GO:0048598	1	0.997314	0	1	embryonic morphogenesis	BP	0
GO:0048870	1	0.997314	0	1	cell motility	BP	0
GO:0050080	1	0.997314	0	1	malonyl-CoA decarboxylase activity	MF	0
GO:0050113	1	0.997314	0	1	inositol oxygenase activity	MF	0
GO:0050144	1	0.997314	0	1	nucleoside deoxyribosyltransferase activity	MF	0
GO:0050188	1	0.997314	0	1	phosphoenolpyruvate mutase activity	MF	0
GO:0050194	1	0.997314	0	1	phosphonoacetaldehyde hydrolase activity	MF	0
GO:0050353	1	0.997314	0	1	trimethyllysine dioxygenase activity	MF	0
GO:0050577	1	0.997314	0	1	GDP-L-fucose synthase activity	MF	0
GO:0050660	1	0.799557	0	83	flavin adenine dinucleotide binding	MF	0
GO:0050661	1	0.915002	0	33	NADP binding	MF	0
GO:0050662	1	0.927409	0	28	coenzyme binding	MF	0
GO:0050750	1	0.997314	0	1	low-density lipoprotein particle receptor binding	MF	0
GO:0050790	1	0.994635	0	2	regulation of catalytic activity	BP	0
GO:0050793	1	0.997314	0	1	regulation of developmental process	BP	0
GO:0050819	1	0.997314	0	1	negative regulation of coagulation	BP	0
GO:0050829	1	0.994635	0	2	defense response to Gram-negative bacterium	BP	0
GO:0050830	1	0.994635	0	2	defense response to Gram-positive bacterium	BP	0
GO:0050832	1	0.997314	0	1	defense response to fungus	BP	0
GO:0050897	1	0.997314	0	1	cobalt ion binding	MF	0
GO:0051013	1	0.991963	0	3	microtubule severing	BP	0
GO:0051015	1	0.989298	0	4	actin filament binding	MF	0
GO:0051028	1	0.997314	0	1	mRNA transport	BP	0
GO:0051033	1	0.994635	0	2	RNA transmembrane transporter activity	MF	0
GO:0051082	1	0.874025	0	50	unfolded protein binding	MF	0
GO:0051085	1	0.991963	0	3	chaperone mediated protein folding requiring cofactor	BP	0
GO:0051087	1	0.978709	0	8	chaperone binding	MF	0
GO:0051090	1	0.994635	0	2	regulation of sequence-specific DNA binding transcription factor activity	BP	0
GO:0051103	1	0.989298	0	4	DNA ligation involved in DNA repair	BP	0
GO:0051205	1	0.994635	0	2	protein insertion into membrane	BP	0
GO:0051225	1	0.989298	0	4	spindle assembly	BP	0
GO:0051258	1	0.902758	0	38	protein polymerization	BP	0
GO:0051259	1	0.994635	0	2	protein oligomerization	BP	0
GO:0051260	1	0.922426	0	30	protein homooligomerization	BP	0
GO:0051262	1	0.991963	0	3	protein tetramerization	BP	0
GO:0051276	1	0.98399	0	6	chromosome organization	BP	0
GO:0051287	1	0.937453	0	24	NAD binding	MF	0
GO:0051289	1	0.997314	0	1	protein homotetramerization	BP	0
GO:0051297	1	0.98399	0	6	centrosome organization	BP	0
GO:0051301	1	0.997314	0	1	cell division	BP	0
GO:0051302	1	0.989298	0	4	regulation of cell division	BP	0
GO:0051381	1	0.997314	0	1	histamine binding	MF	0
GO:0051382	1	0.991963	0	3	kinetochore assembly	BP	0
GO:0051536	1	0.910085	0	35	iron-sulfur cluster binding	MF	0
GO:0051537	1	0.945056	0	21	2 iron, 2 sulfur cluster binding	MF	0
GO:0051539	1	0.97084	0	11	4 iron, 4 sulfur cluster binding	MF	0
GO:0051603	1	0.955288	0	17	proteolysis involved in cellular protein catabolic process	BP	0
GO:0051607	1	0.997314	0	1	defense response to virus	BP	0
GO:0051725	1	0.997314	0	1	protein de-ADP-ribosylation	BP	0
GO:0051726	1	0.963033	0	14	regulation of cell cycle	BP	0
GO:0051861	1	0.98399	0	6	glycolipid binding	MF	0
GO:0051903	1	0.997314	0	1	S-(hydroxymethyl)glutathione dehydrogenase activity	MF	0
GO:0051920	1	0.98399	0	6	peroxiredoxin activity	MF	0
GO:0052331	1	0.997314	0	1	hemolysis in other organism involved in symbiotic interaction	BP	0
GO:0052689	1	0.991963	0	3	carboxylic ester hydrolase activity	MF	0
GO:0052725	1	0.997314	0	1	inositol-1,3,4-trisphosphate 6-kinase activity	MF	0
GO:0052726	1	0.997314	0	1	inositol-1,3,4-trisphosphate 5-kinase activity	MF	0
GO:0052861	1	0.997314	0	1	glucan endo-1,3-beta-glucanase activity, C-3 substituted reducing group	MF	0
GO:0052862	1	0.997314	0	1	glucan endo-1,4-beta-glucanase activity, C-3 substituted reducing group	MF	0
GO:0055070	1	0.997314	0	1	copper ion homeostasis	BP	0
GO:0055114	1	0.164025	0	661	oxidation-reduction process	BP	0
GO:0070008	1	0.994635	0	2	serine-type exopeptidase activity	MF	0
GO:0070026	1	0.997314	0	1	nitric oxide binding	MF	0
GO:0070140	1	0.997314	0	1	SUMO-specific isopeptidase activity	MF	0
GO:0070290	1	0.994635	0	2	N-acylphosphatidylethanolamine-specific phospholipase D activity	MF	0
GO:0070329	1	0.994635	0	2	tRNA seleno-modification	BP	0
GO:0070403	1	0.957863	0	16	NAD+ binding	MF	0
GO:0070409	1	0.997314	0	1	carbamoyl phosphate biosynthetic process	BP	0
GO:0070461	1	0.997314	0	1	SAGA-type complex	CC	0
GO:0070588	1	0.937453	0	24	calcium ion transmembrane transport	BP	0
GO:0070652	1	0.989298	0	4	HAUS complex	CC	0
GO:0070694	1	0.997314	0	1	deoxyribonucleoside 5'-monophosphate N-glycosidase activity	MF	0
GO:0070985	1	0.997314	0	1	TFIIK complex	CC	0
GO:0071157	1	0.997314	0	1	negative regulation of cell cycle arrest	BP	0
GO:0071203	1	0.989298	0	4	WASH complex	CC	0
GO:0071805	1	0.978709	0	8	potassium ion transmembrane transport	BP	0
GO:0071929	1	0.997314	0	1	alpha-tubulin acetylation	BP	0
GO:0071949	1	0.994635	0	2	FAD binding	MF	0
GO:0072488	1	0.994635	0	2	ammonium transmembrane transport	BP	0
GO:0072588	1	0.994635	0	2	box H/ACA RNP complex	CC	0
GO:0072669	1	0.994635	0	2	tRNA-splicing ligase complex	CC	0
GO:0090116	1	0.997314	0	1	C-5 methylation of cytosine	BP	0
GO:0090124	1	0.994635	0	2	N-4 methylation of cytosine	BP	0
GO:0097056	1	0.997314	0	1	selenocysteinyl-tRNA(Sec) biosynthetic process	BP	0
GO:0097361	1	0.997314	0	1	CIA complex	CC	0
GO:0098519	1	0.997314	0	1	nucleotide phosphatase activity, acting on free nucleotides	MF	0
GO:2001070	1	0.991963	0	3	starch binding	MF	0

## Sheet: 139 gènes --- 6h methylstat
category	over_represented_pvalue	under_represented_pvalue	numDEInCat	numInCat	term	ontology	enrichissement
GO:0006511	0.00200818	0.999886	3	81	ubiquitin-dependent protein catabolic process	BP	0.037037
GO:0003868	0.00308396	1	1	1	4-hydroxyphenylpyruvate dioxygenase activity	MF	1
GO:0003922	0.00308396	1	1	1	GMP synthase (glutamine-hydrolyzing) activity	MF	1
GO:0006177	0.00308396	1	1	1	GMP biosynthetic process	BP	1
GO:0004879	0.00615857	0.999991	1	2	RNA polymerase II transcription factor activity, ligand-activated sequence-specific DNA binding	MF	0.5
GO:0010309	0.00615857	0.999991	1	2	acireductone dioxygenase [iron(II)-requiring] activity	MF	0.5
GO:0016701	0.00615857	0.999991	1	2	oxidoreductase activity, acting on single donors with incorporation of molecular oxygen	MF	0.5
GO:0030833	0.00615857	0.999991	1	2	regulation of actin filament polymerization	BP	0.5
GO:0000220	0.00922384	0.999972	1	3	vacuolar proton-transporting V-type ATPase, V0 domain	CC	0.333333
GO:0004427	0.00922384	0.999972	1	3	inorganic diphosphatase activity	MF	0.333333
GO:0006206	0.00922384	0.999972	1	3	pyrimidine nucleobase metabolic process	BP	0.333333
GO:0006796	0.00922384	0.999972	1	3	phosphate-containing compound metabolic process	BP	0.333333
GO:0016154	0.00922384	0.999972	1	3	pyrimidine-nucleoside phosphorylase activity	MF	0.333333
GO:0016462	0.00922384	0.999972	1	3	pyrophosphatase activity	MF	0.333333
GO:0019509	0.00922384	0.999972	1	3	L-methionine biosynthetic process from methylthioadenosine	BP	0.333333
GO:0004645	0.0122798	0.999944	1	4	phosphorylase activity	MF	0.25
GO:0005545	0.0122798	0.999944	1	4	1-phosphatidylinositol binding	MF	0.25
GO:0006213	0.0122798	0.999944	1	4	pyrimidine nucleoside metabolic process	BP	0.25
GO:0030118	0.0122798	0.999944	1	4	clathrin coat	CC	0.25
GO:0030276	0.0122798	0.999944	1	4	clathrin binding	MF	0.25
GO:0048268	0.0122798	0.999944	1	4	clathrin coat assembly	BP	0.25
GO:0045454	0.013394	0.999274	2	57	cell redox homeostasis	BP	0.0350877
GO:0006164	0.0153265	0.999907	1	5	purine nucleotide biosynthetic process	BP	0.2
GO:0016763	0.0153265	0.999907	1	5	transferase activity, transferring pentosyl groups	MF	0.2
GO:0004252	0.0161977	0.999028	2	63	serine-type endopeptidase activity	MF	0.031746
GO:0003840	0.018364	0.999861	1	6	gamma-glutamyltransferase activity	MF	0.166667
GO:0004180	0.0213922	0.999805	1	7	carboxypeptidase activity	MF	0.142857
GO:0004364	0.0213922	0.999805	1	7	glutathione transferase activity	MF	0.142857
GO:0006749	0.0213922	0.999805	1	7	glutathione metabolic process	BP	0.142857
GO:0017017	0.0213922	0.999805	1	7	MAP kinase tyrosine/serine/threonine phosphatase activity	MF	0.142857
GO:0008509	0.0244112	0.999741	1	8	anion transmembrane transporter activity	MF	0.125
GO:0009072	0.0244112	0.999741	1	8	aromatic amino acid family metabolic process	BP	0.125
GO:0016831	0.0274211	0.999668	1	9	carboxy-lyase activity	MF	0.111111
GO:0019752	0.0274211	0.999668	1	9	carboxylic acid metabolic process	BP	0.111111
GO:0019773	0.0274211	0.999668	1	9	proteasome core complex, alpha-subunit complex	CC	0.111111
GO:0033179	0.0274211	0.999668	1	9	proton-transporting V-type ATPase, V0 domain	CC	0.111111
GO:0040007	0.0274211	0.999668	1	9	growth	BP	0.111111
GO:0046983	0.0277455	0.997772	2	84	protein dimerization activity	MF	0.0238095
GO:0005452	0.0334135	0.999494	1	11	inorganic anion exchanger activity	MF	0.0909091
GO:0005543	0.042334	0.999169	1	14	phospholipid binding	MF	0.0714286
GO:0016715	0.0452895	0.999043	1	15	oxidoreductase activity, acting on paired donors, with incorporation or reduction of molecular oxygen, reduced ascorbate as one donor, and incorporation of one atom of oxygen	MF	0.0666667
GO:0006820	0.048236	0.998908	1	16	anion transport	BP	0.0625
GO:0004175	0.0511735	0.998765	1	17	endopeptidase activity	MF	0.0588235
GO:0004298	0.0511735	0.998765	1	17	threonine-type endopeptidase activity	MF	0.0588235
GO:0005839	0.0511735	0.998765	1	17	proteasome core complex	CC	0.0588235
GO:0006662	0.0511735	0.998765	1	17	glycerol ether metabolic process	BP	0.0588235
GO:0051603	0.0511735	0.998765	1	17	proteolysis involved in cellular protein catabolic process	BP	0.0588235
GO:0055114	0.0528402	0.984023	5	661	oxidation-reduction process	BP	0.0075643
GO:0008060	0.0570219	0.998453	1	19	NA	NA	0.0526316
GO:0032312	0.0570219	0.998453	1	19	NA	NA	0.0526316
GO:0003755	0.0686124	0.997729	1	23	peptidyl-prolyl cis-trans isomerase activity	MF	0.0434783
GO:0016810	0.0686124	0.997729	1	23	hydrolase activity, acting on carbon-nitrogen (but not peptide) bonds	MF	0.0434783
GO:0008152	0.0687111	0.980957	4	501	metabolic process	BP	0.00798403
GO:0008083	0.071488	0.997528	1	24	growth factor activity	MF	0.0416667
GO:0031012	0.071488	0.997528	1	24	extracellular matrix	CC	0.0416667
GO:0004181	0.0772131	0.9971	1	26	metallocarboxypeptidase activity	MF	0.0384615
GO:0005164	0.0772131	0.9971	1	26	tumor necrosis factor receptor binding	MF	0.0384615
GO:0016705	0.0773511	0.989033	2	149	oxidoreductase activity, acting on paired donors, with incorporation or reduction of molecular oxygen	MF	0.0134228
GO:0008138	0.0800627	0.996875	1	27	protein tyrosine/serine/threonine phosphatase activity	MF	0.037037
GO:0015078	0.0800627	0.996875	1	27	hydrogen ion transmembrane transporter activity	MF	0.037037
GO:0015991	0.0829035	0.996641	1	28	ATP hydrolysis coupled proton transport	BP	0.0357143
GO:0006955	0.108086	0.994186	1	37	immune response	BP	0.027027
GO:0015035	0.110842	0.993875	1	38	protein disulfide oxidoreductase activity	MF	0.0263158
GO:0016881	0.113589	0.993557	1	39	acid-amino acid ligase activity	MF	0.025641
GO:0016491	0.116457	0.968788	3	386	oxidoreductase activity	MF	0.00777202
GO:0015935	0.127201	0.991855	1	44	small ribosomal subunit	CC	0.0227273
GO:0004518	0.132588	0.991124	1	46	nuclease activity	MF	0.0217391
GO:0016757	0.135269	0.990747	1	47	transferase activity, transferring glycosyl groups	MF	0.0212766
GO:0043401	0.135269	0.990747	1	47	steroid hormone mediated signaling pathway	BP	0.0212766
GO:0005328	0.137942	0.990364	1	48	neurotransmitter:sodium symporter activity	MF	0.0208333
GO:0006836	0.140607	0.989974	1	49	neurotransmitter transport	BP	0.0204082
GO:0005506	0.150766	0.968445	2	223	iron ion binding	MF	0.00896861
GO:0003707	0.151186	0.988344	1	53	steroid hormone receptor activity	MF	0.0188679
GO:0020037	0.156136	0.966624	2	228	heme binding	MF	0.00877193
GO:0000287	0.156427	0.987488	1	55	magnesium ion binding	MF	0.0181818
GO:0004871	0.156427	0.987488	1	55	signal transducer activity	MF	0.0181818
GO:0006260	0.156427	0.987488	1	55	DNA replication	BP	0.0181818
GO:0030170	0.177076	0.983802	1	63	pyridoxal phosphate binding	MF	0.015873
GO:0005507	0.187213	0.981806	1	67	copper ion binding	MF	0.0149254
GO:0006913	0.192235	0.980771	1	69	nucleocytoplasmic transport	BP	0.0144928
GO:0005856	0.199711	0.979173	1	72	cytoskeleton	CC	0.0138889
GO:0006508	0.216853	0.923106	3	521	proteolysis	BP	0.00575816
GO:0016567	0.226546	0.972862	1	83	protein ubiquitination	BP	0.0120482
GO:0007165	0.252897	0.903455	3	565	signal transduction	BP	0.00530973
GO:0006457	0.254812	0.965218	1	95	protein folding	BP	0.0105263
GO:0005634	0.256222	0.90156	3	569	nucleus	CC	0.00527241
GO:0004842	0.314746	0.945445	1	122	ubiquitin-protein transferase activity	MF	0.00819672
GO:0005488	0.329004	0.886841	2	381	binding	MF	0.00524934
GO:0003779	0.333649	0.938151	1	131	actin binding	MF	0.00763359
GO:0008270	0.375339	0.759345	8	2217	zinc ion binding	MF	0.00360848
GO:0005216	0.381587	0.917234	1	155	ion channel activity	MF	0.00645161
GO:0003677	0.388955	0.814728	3	726	DNA binding	MF	0.00413223
GO:0004222	0.402409	0.907015	1	166	metalloendopeptidase activity	MF	0.0060241
GO:0003824	0.427357	0.785514	3	772	catalytic activity	MF	0.00388601
GO:0008237	0.433238	0.890553	1	183	metallopeptidase activity	MF	0.00546448
GO:0006886	0.43676	0.888568	1	185	intracellular protein transport	BP	0.00540541
GO:0006184	0.442004	0.885572	1	188	NA	NA	0.00531915
GO:0005840	0.443016	0.811695	2	485	ribosome	CC	0.00412371
GO:0005215	0.44892	0.881545	1	192	transporter activity	MF	0.00520833
GO:0006412	0.451381	0.805439	2	493	translation	BP	0.0040568
GO:0003924	0.460822	0.874413	1	199	GTPase activity	MF	0.00502513
GO:0003735	0.465852	0.794366	2	507	structural constituent of ribosome	MF	0.00394477
GO:0015031	0.483871	0.859851	1	213	protein transport	BP	0.00469484
GO:0007264	0.488682	0.856683	1	216	small GTPase mediated signal transduction	BP	0.00462963
GO:0016787	0.50595	0.844941	1	227	hydrolase activity	MF	0.00440529
GO:0006811	0.55018	0.812067	1	257	ion transport	BP	0.00389105
GO:0005737	0.551586	0.810954	1	258	cytoplasm	CC	0.00387597
GO:0005975	0.554383	0.808724	1	260	carbohydrate metabolic process	BP	0.00384615
GO:0016311	0.582739	0.785115	1	281	dephosphorylation	BP	0.00355872
GO:0043565	0.59179	0.777179	1	288	sequence-specific DNA binding	MF	0.00347222
GO:0016791	0.608091	0.762379	1	301	phosphatase activity	MF	0.00332226
GO:0004725	0.618999	0.752098	1	310	protein tyrosine phosphatase activity	MF	0.00322581
GO:0016021	0.62857	0.571617	4	1389	integral component of membrane	CC	0.00287977
GO:0006470	0.634229	0.737218	1	323	protein dephosphorylation	BP	0.00309598
GO:0030246	0.690361	0.676666	1	376	carbohydrate binding	MF	0.00265957
GO:0003700	0.693271	0.673262	1	379	transcription factor activity, sequence-specific DNA binding	MF	0.00263852
GO:0004930	0.69711	0.668731	1	383	G-protein coupled receptor activity	MF	0.00261097
GO:0007186	0.707424	0.656312	1	394	G-protein coupled receptor signaling pathway	BP	0.00253807
GO:0046872	0.709294	0.553728	2	795	metal ion binding	MF	0.00251572
GO:0005622	0.717034	0.451696	5	1918	intracellular	CC	0.00260688
GO:0006810	0.732144	0.625033	1	422	transport	BP	0.00236967
GO:0016020	0.745258	0.435251	4	1617	membrane	CC	0.00247372
GO:0055085	0.75865	0.588934	1	455	transmembrane transport	BP	0.0021978
GO:0006355	0.787338	0.546539	1	495	regulation of transcription, DNA-templated	BP	0.0020202
GO:0005525	0.792659	0.53826	1	503	GTP binding	MF	0.00198807
GO:0005509	0.962816	0.163098	1	1038	calcium ion binding	MF	0.000963391
GO:0005515	0.980922	0.0372392	14	6808	protein binding	MF	0.0020564
GO:0005524	0.981914	0.0931799	1	1258	ATP binding	MF	0.000794913
GO:0000012	1	0.993841	0	2	single strand break repair	BP	0
GO:0000015	1	0.990776	0	3	phosphopyruvate hydratase complex	CC	0
GO:0000030	1	0.993841	0	2	mannosyltransferase activity	MF	0
GO:0000042	1	0.978608	0	7	protein targeting to Golgi	BP	0
GO:0000045	1	0.996916	0	1	autophagosome assembly	BP	0
GO:0000049	1	0.975589	0	8	tRNA binding	MF	0
GO:0000062	1	0.978608	0	7	fatty-acyl-CoA binding	MF	0
GO:0000077	1	0.990776	0	3	DNA damage checkpoint	BP	0
GO:0000079	1	0.966587	0	11	regulation of cyclin-dependent protein serine/threonine kinase activity	BP	0
GO:0000087	1	0.990776	0	3	mitotic M phase	BP	0
GO:0000103	1	0.996916	0	1	sulfate assimilation	BP	0
GO:0000104	1	0.996916	0	1	succinate dehydrogenase activity	MF	0
GO:0000118	1	0.996916	0	1	histone deacetylase complex	CC	0
GO:0000122	1	0.996916	0	1	negative regulation of transcription from RNA polymerase II promoter	BP	0
GO:0000123	1	0.990776	0	3	histone acetyltransferase complex	CC	0
GO:0000124	1	0.990776	0	3	SAGA complex	CC	0
GO:0000139	1	0.96063	0	13	Golgi membrane	CC	0
GO:0000145	1	0.981636	0	6	exocyst	CC	0
GO:0000150	1	0.996916	0	1	recombinase activity	MF	0
GO:0000151	1	0.972579	0	9	ubiquitin ligase complex	CC	0
GO:0000154	1	0.993841	0	2	rRNA modification	BP	0
GO:0000155	1	0.990776	0	3	phosphorelay sensor kinase activity	MF	0
GO:0000156	1	0.993841	0	2	phosphorelay response regulator activity	MF	0
GO:0000159	1	0.98772	0	4	protein phosphatase type 2A complex	CC	0
GO:0000160	1	0.984673	0	5	phosphorelay signal transduction system	BP	0
GO:0000166	1	0.149485	0	606	nucleotide binding	MF	0
GO:0000172	1	0.996916	0	1	ribonuclease MRP complex	CC	0
GO:0000175	1	0.993841	0	2	3'-5'-exoribonuclease activity	MF	0
GO:0000176	1	0.996916	0	1	nuclear exosome (RNase complex)	CC	0
GO:0000178	1	0.993841	0	2	exosome (RNase complex)	CC	0
GO:0000179	1	0.993841	0	2	rRNA (adenine-N6,N6-)-dimethyltransferase activity	MF	0
GO:0000184	1	0.990776	0	3	nuclear-transcribed mRNA catabolic process, nonsense-mediated decay	BP	0
GO:0000213	1	0.990776	0	3	tRNA-intron endonuclease activity	MF	0
GO:0000221	1	0.984673	0	5	vacuolar proton-transporting V-type ATPase, V1 domain	CC	0
GO:0000226	1	0.948826	0	17	microtubule cytoskeleton organization	BP	0
GO:0000228	1	0.984673	0	5	nuclear chromosome	CC	0
GO:0000242	1	0.990776	0	3	pericentriolar material	CC	0
GO:0000245	1	0.996916	0	1	spliceosomal complex assembly	BP	0
GO:0000256	1	0.993841	0	2	allantoin catabolic process	BP	0
GO:0000266	1	0.996916	0	1	mitochondrial fission	BP	0
GO:0000275	1	0.996916	0	1	mitochondrial proton-transporting ATP synthase complex, catalytic core F(1)	CC	0
GO:0000276	1	0.975589	0	8	mitochondrial proton-transporting ATP synthase complex, coupling factor F(o)	CC	0
GO:0000290	1	0.993841	0	2	deadenylation-dependent decapping of nuclear-transcribed mRNA	BP	0
GO:0000323	1	0.996916	0	1	lytic vacuole	CC	0
GO:0000334	1	0.996916	0	1	3-hydroxyanthranilate 3,4-dioxygenase activity	MF	0
GO:0000387	1	0.990776	0	3	spliceosomal snRNP assembly	BP	0
GO:0000398	1	0.975589	0	8	mRNA splicing, via spliceosome	BP	0
GO:0000439	1	0.98772	0	4	core TFIIH complex	CC	0
GO:0000444	1	0.996916	0	1	MIS12/MIND type complex	CC	0
GO:0000445	1	0.996916	0	1	THO complex part of transcription export complex	CC	0
GO:0000502	1	0.990776	0	3	proteasome complex	CC	0
GO:0000723	1	0.984673	0	5	telomere maintenance	BP	0
GO:0000724	1	0.996916	0	1	double-strand break repair via homologous recombination	BP	0
GO:0000774	1	0.993841	0	2	adenyl-nucleotide exchange factor activity	MF	0
GO:0000775	1	0.984673	0	5	chromosome, centromeric region	CC	0
GO:0000776	1	0.98772	0	4	kinetochore	CC	0
GO:0000784	1	0.996916	0	1	nuclear chromosome, telomeric region	CC	0
GO:0000785	1	0.990776	0	3	chromatin	CC	0
GO:0000786	1	0.867412	0	46	nucleosome	CC	0
GO:0000795	1	0.996916	0	1	synaptonemal complex	CC	0
GO:0000796	1	0.996916	0	1	condensin complex	CC	0
GO:0000808	1	0.98772	0	4	origin recognition complex	CC	0
GO:0000902	1	0.975589	0	8	cell morphogenesis	BP	0
GO:0000910	1	0.996916	0	1	cytokinesis	BP	0
GO:0000917	1	0.996916	0	1	barrier septum assembly	BP	0
GO:0000922	1	0.984673	0	5	spindle pole	CC	0
GO:0000930	1	0.996916	0	1	gamma-tubulin complex	CC	0
GO:0000975	1	0.981636	0	6	regulatory region DNA binding	MF	0
GO:0000976	1	0.954711	0	15	transcription regulatory region sequence-specific DNA binding	MF	0
GO:0000978	1	0.996916	0	1	RNA polymerase II core promoter proximal region sequence-specific DNA binding	MF	0
GO:0000982	1	0.996916	0	1	transcription factor activity, RNA polymerase II core promoter proximal region sequence-specific binding	MF	0
GO:0001104	1	0.948826	0	17	RNA polymerase II transcription cofactor activity	MF	0
GO:0001503	1	0.996916	0	1	ossification	BP	0
GO:0001510	1	0.981636	0	6	RNA methylation	BP	0
GO:0001518	1	0.98772	0	4	voltage-gated sodium channel complex	CC	0
GO:0001522	1	0.948826	0	17	pseudouridine synthesis	BP	0
GO:0001558	1	0.981636	0	6	regulation of cell growth	BP	0
GO:0001607	1	0.996916	0	1	neuromedin U receptor activity	MF	0
GO:0001609	1	0.996916	0	1	G-protein coupled adenosine receptor activity	MF	0
GO:0001614	1	0.990776	0	3	purinergic nucleotide receptor activity	MF	0
GO:0001664	1	0.993841	0	2	G-protein coupled receptor binding	MF	0
GO:0001671	1	0.996916	0	1	ATPase activator activity	MF	0
GO:0001682	1	0.993841	0	2	tRNA 5'-leader removal	BP	0
GO:0001726	1	0.990776	0	3	ruffle	CC	0
GO:0001733	1	0.990776	0	3	galactosylceramide sulfotransferase activity	MF	0
GO:0001784	1	0.984673	0	5	phosphotyrosine binding	MF	0
GO:0001882	1	0.981636	0	6	nucleoside binding	MF	0
GO:0001932	1	0.972579	0	9	regulation of protein phosphorylation	BP	0
GO:0001973	1	0.996916	0	1	adenosine receptor signaling pathway	BP	0
GO:0002098	1	0.990776	0	3	tRNA wobble uridine modification	BP	0
GO:0002143	1	0.996916	0	1	tRNA wobble position uridine thiolation	BP	0
GO:0002161	1	0.966587	0	11	aminoacyl-tRNA editing activity	MF	0
GO:0002224	1	0.996916	0	1	toll-like receptor signaling pathway	BP	0
GO:0003333	1	0.951764	0	16	amino acid transmembrane transport	BP	0
GO:0003676	1	0.0221781	0	1196	nucleic acid binding	MF	0
GO:0003678	1	0.963604	0	12	DNA helicase activity	MF	0
GO:0003682	1	0.883672	0	40	chromatin binding	MF	0
GO:0003684	1	0.951764	0	16	damaged DNA binding	MF	0
GO:0003689	1	0.996916	0	1	DNA clamp loader activity	MF	0
GO:0003697	1	0.981636	0	6	single-stranded DNA binding	MF	0
GO:0003708	1	0.996916	0	1	retinoic acid receptor activity	MF	0
GO:0003712	1	0.96063	0	13	transcription cofactor activity	MF	0
GO:0003713	1	0.954711	0	15	transcription coactivator activity	MF	0
GO:0003714	1	0.993841	0	2	transcription corepressor activity	MF	0
GO:0003721	1	0.996916	0	1	telomerase RNA reverse transcriptase activity	MF	0
GO:0003723	1	0.20538	0	506	RNA binding	MF	0
GO:0003725	1	0.993841	0	2	double-stranded RNA binding	MF	0
GO:0003726	1	0.993841	0	2	double-stranded RNA adenosine deaminase activity	MF	0
GO:0003729	1	0.98772	0	4	mRNA binding	MF	0
GO:0003743	1	0.911441	0	30	translation initiation factor activity	MF	0
GO:0003746	1	0.931388	0	23	translation elongation factor activity	MF	0
GO:0003747	1	0.990776	0	3	translation release factor activity	MF	0
GO:0003756	1	0.996916	0	1	protein disulfide isomerase activity	MF	0
GO:0003774	1	0.854087	0	51	motor activity	MF	0
GO:0003777	1	0.740577	0	97	microtubule motor activity	MF	0
GO:0003796	1	0.98772	0	4	lysozyme activity	MF	0
GO:0003810	1	0.978608	0	7	protein-glutamine gamma-glutamyltransferase activity	MF	0
GO:0003841	1	0.996916	0	1	1-acylglycerol-3-phosphate O-acyltransferase activity	MF	0
GO:0003842	1	0.996916	0	1	1-pyrroline-5-carboxylate dehydrogenase activity	MF	0
GO:0003844	1	0.996916	0	1	1,4-alpha-glucan branching enzyme activity	MF	0
GO:0003847	1	0.996916	0	1	1-alkyl-2-acetylglycerophosphocholine esterase activity	MF	0
GO:0003854	1	0.984673	0	5	3-beta-hydroxy-delta5-steroid dehydrogenase activity	MF	0
GO:0003857	1	0.978608	0	7	3-hydroxyacyl-CoA dehydrogenase activity	MF	0
GO:0003865	1	0.996916	0	1	3-oxo-5-alpha-steroid 4-dehydrogenase activity	MF	0
GO:0003867	1	0.996916	0	1	4-aminobutyrate transaminase activity	MF	0
GO:0003870	1	0.996916	0	1	5-aminolevulinate synthase activity	MF	0
GO:0003872	1	0.996916	0	1	6-phosphofructokinase activity	MF	0
GO:0003873	1	0.990776	0	3	6-phosphofructo-2-kinase activity	MF	0
GO:0003875	1	0.996916	0	1	ADP-ribosylarginine hydrolase activity	MF	0
GO:0003876	1	0.993841	0	2	AMP deaminase activity	MF	0
GO:0003878	1	0.993841	0	2	ATP citrate synthase activity	MF	0
GO:0003883	1	0.996916	0	1	CTP synthase activity	MF	0
GO:0003884	1	0.990776	0	3	D-amino-acid oxidase activity	MF	0
GO:0003885	1	0.993841	0	2	D-arabinono-1,4-lactone oxidase activity	MF	0
GO:0003886	1	0.996916	0	1	DNA (cytosine-5-)-methyltransferase activity	MF	0
GO:0003887	1	0.925645	0	25	DNA-directed DNA polymerase activity	MF	0
GO:0003896	1	0.978608	0	7	DNA primase activity	MF	0
GO:0003899	1	0.897451	0	35	DNA-directed RNA polymerase activity	MF	0
GO:0003904	1	0.996916	0	1	deoxyribodipyrimidine photo-lyase activity	MF	0
GO:0003905	1	0.996916	0	1	alkylbase DNA N-glycosylase activity	MF	0
GO:0003906	1	0.990776	0	3	DNA-(apurinic or apyrimidinic site) lyase activity	MF	0
GO:0003908	1	0.996916	0	1	methylated-DNA-[protein]-cysteine S-methyltransferase activity	MF	0
GO:0003909	1	0.98772	0	4	DNA ligase activity	MF	0
GO:0003910	1	0.98772	0	4	DNA ligase (ATP) activity	MF	0
GO:0003913	1	0.981636	0	6	DNA photolyase activity	MF	0
GO:0003916	1	0.993841	0	2	DNA topoisomerase activity	MF	0
GO:0003917	1	0.978608	0	7	DNA topoisomerase type I activity	MF	0
GO:0003918	1	0.978608	0	7	DNA topoisomerase type II (ATP-hydrolyzing) activity	MF	0
GO:0003920	1	0.996916	0	1	GMP reductase activity	MF	0
GO:0003934	1	0.996916	0	1	GTP cyclohydrolase I activity	MF	0
GO:0003937	1	0.996916	0	1	IMP cyclohydrolase activity	MF	0
GO:0003938	1	0.996916	0	1	IMP dehydrogenase activity	MF	0
GO:0003950	1	0.792881	0	75	NAD+ ADP-ribosyltransferase activity	MF	0
GO:0003951	1	0.928512	0	24	NAD+ kinase activity	MF	0
GO:0003952	1	0.996916	0	1	NAD+ synthase (glutamine-hydrolyzing) activity	MF	0
GO:0003953	1	0.993841	0	2	NAD+ nucleosidase activity	MF	0
GO:0003954	1	0.990776	0	3	NADH dehydrogenase activity	MF	0
GO:0003956	1	0.990776	0	3	NAD(P)+-protein-arginine ADP-ribosyltransferase activity	MF	0
GO:0003958	1	0.993841	0	2	NADPH-hemoprotein reductase activity	MF	0
GO:0003963	1	0.996916	0	1	RNA-3'-phosphate cyclase activity	MF	0
GO:0003964	1	0.51452	0	214	RNA-directed DNA polymerase activity	MF	0
GO:0003968	1	0.969578	0	10	RNA-directed RNA polymerase activity	MF	0
GO:0003972	1	0.996916	0	1	RNA ligase (ATP) activity	MF	0
GO:0003978	1	0.993841	0	2	UDP-glucose 4-epimerase activity	MF	0
GO:0003979	1	0.996916	0	1	UDP-glucose 6-dehydrogenase activity	MF	0
GO:0003980	1	0.996916	0	1	UDP-glucose:glycoprotein glucosyltransferase activity	MF	0
GO:0003987	1	0.993841	0	2	acetate-CoA ligase activity	MF	0
GO:0003989	1	0.98772	0	4	acetyl-CoA carboxylase activity	MF	0
GO:0003993	1	0.96063	0	13	acid phosphatase activity	MF	0
GO:0003994	1	0.996916	0	1	aconitate hydratase activity	MF	0
GO:0003995	1	0.948826	0	17	acyl-CoA dehydrogenase activity	MF	0
GO:0003997	1	0.984673	0	5	acyl-CoA oxidase activity	MF	0
GO:0003998	1	0.98772	0	4	acylphosphatase activity	MF	0
GO:0003999	1	0.996916	0	1	adenine phosphoribosyltransferase activity	MF	0
GO:0004000	1	0.975589	0	8	adenosine deaminase activity	MF	0
GO:0004001	1	0.993841	0	2	adenosine kinase activity	MF	0
GO:0004003	1	0.975589	0	8	ATP-dependent DNA helicase activity	MF	0
GO:0004012	1	0.975589	0	8	phospholipid-translocating ATPase activity	MF	0
GO:0004013	1	0.98772	0	4	adenosylhomocysteinase activity	MF	0
GO:0004014	1	0.993841	0	2	adenosylmethionine decarboxylase activity	MF	0
GO:0004016	1	0.993841	0	2	adenylate cyclase activity	MF	0
GO:0004017	1	0.98772	0	4	adenylate kinase activity	MF	0
GO:0004018	1	0.996916	0	1	N6-(1,2-dicarboxyethyl)AMP AMP-lyase (fumarate-forming) activity	MF	0
GO:0004019	1	0.996916	0	1	adenylosuccinate synthase activity	MF	0
GO:0004020	1	0.996916	0	1	adenylylsulfate kinase activity	MF	0
GO:0004026	1	0.993841	0	2	alcohol O-acetyltransferase activity	MF	0
GO:0004030	1	0.996916	0	1	aldehyde dehydrogenase [NAD(P)+] activity	MF	0
GO:0004037	1	0.996916	0	1	allantoicase activity	MF	0
GO:0004038	1	0.996916	0	1	allantoinase activity	MF	0
GO:0004044	1	0.996916	0	1	amidophosphoribosyltransferase activity	MF	0
GO:0004045	1	0.990776	0	3	aminoacyl-tRNA hydrolase activity	MF	0
GO:0004046	1	0.996916	0	1	aminoacylase activity	MF	0
GO:0004047	1	0.98772	0	4	aminomethyltransferase activity	MF	0
GO:0004053	1	0.993841	0	2	arginase activity	MF	0
GO:0004055	1	0.990776	0	3	argininosuccinate synthase activity	MF	0
GO:0004056	1	0.996916	0	1	argininosuccinate lyase activity	MF	0
GO:0004057	1	0.990776	0	3	arginyltransferase activity	MF	0
GO:0004064	1	0.993841	0	2	arylesterase activity	MF	0
GO:0004066	1	0.993841	0	2	asparagine synthase (glutamine-hydrolyzing) activity	MF	0
GO:0004067	1	0.98772	0	4	asparaginase activity	MF	0
GO:0004070	1	0.996916	0	1	aspartate carbamoyltransferase activity	MF	0
GO:0004075	1	0.981636	0	6	biotin carboxylase activity	MF	0
GO:0004077	1	0.996916	0	1	biotin-[acetyl-CoA-carboxylase] ligase activity	MF	0
GO:0004084	1	0.996916	0	1	branched-chain-amino-acid transaminase activity	MF	0
GO:0004089	1	0.951764	0	16	carbonate dehydratase activity	MF	0
GO:0004096	1	0.98772	0	4	catalase activity	MF	0
GO:0004104	1	0.990776	0	3	cholinesterase activity	MF	0
GO:0004108	1	0.996916	0	1	citrate (Si)-synthase activity	MF	0
GO:0004109	1	0.996916	0	1	coproporphyrinogen oxidase activity	MF	0
GO:0004113	1	0.993841	0	2	2',3'-cyclic-nucleotide 3'-phosphodiesterase activity	MF	0
GO:0004114	1	0.919937	0	27	3',5'-cyclic-nucleotide phosphodiesterase activity	MF	0
GO:0004122	1	0.996916	0	1	cystathionine beta-synthase activity	MF	0
GO:0004126	1	0.993841	0	2	cytidine deaminase activity	MF	0
GO:0004129	1	0.914264	0	29	cytochrome-c oxidase activity	MF	0
GO:0004134	1	0.996916	0	1	4-alpha-glucanotransferase activity	MF	0
GO:0004135	1	0.996916	0	1	amylo-alpha-1,6-glucosidase activity	MF	0
GO:0004139	1	0.996916	0	1	deoxyribose-phosphate aldolase activity	MF	0
GO:0004140	1	0.993841	0	2	dephospho-CoA kinase activity	MF	0
GO:0004143	1	0.934272	0	22	diacylglycerol kinase activity	MF	0
GO:0004144	1	0.990776	0	3	diacylglycerol O-acyltransferase activity	MF	0
GO:0004146	1	0.993841	0	2	dihydrofolate reductase activity	MF	0
GO:0004148	1	0.996916	0	1	dihydrolipoyl dehydrogenase activity	MF	0
GO:0004149	1	0.996916	0	1	dihydrolipoyllysine-residue succinyltransferase activity	MF	0
GO:0004152	1	0.993841	0	2	dihydroorotate dehydrogenase activity	MF	0
GO:0004158	1	0.993841	0	2	dihydroorotate oxidase activity	MF	0
GO:0004163	1	0.996916	0	1	diphosphomevalonate decarboxylase activity	MF	0
GO:0004164	1	0.996916	0	1	diphthine synthase activity	MF	0
GO:0004170	1	0.993841	0	2	dUTP diphosphatase activity	MF	0
GO:0004174	1	0.996916	0	1	electron-transferring-flavoprotein dehydrogenase activity	MF	0
GO:0004176	1	0.98772	0	4	ATP-dependent peptidase activity	MF	0
GO:0004177	1	0.966587	0	11	aminopeptidase activity	MF	0
GO:0004185	1	0.990776	0	3	serine-type carboxypeptidase activity	MF	0
GO:0004190	1	0.880941	0	41	aspartic-type endopeptidase activity	MF	0
GO:0004197	1	0.693824	0	118	cysteine-type endopeptidase activity	MF	0
GO:0004198	1	0.911441	0	30	calcium-dependent cysteine-type endopeptidase activity	MF	0
GO:0004300	1	0.996916	0	1	enoyl-CoA hydratase activity	MF	0
GO:0004312	1	0.996916	0	1	fatty acid synthase activity	MF	0
GO:0004313	1	0.996916	0	1	[acyl-carrier-protein] S-acetyltransferase activity	MF	0
GO:0004314	1	0.996916	0	1	[acyl-carrier-protein] S-malonyltransferase activity	MF	0
GO:0004315	1	0.996916	0	1	3-oxoacyl-[acyl-carrier-protein] synthase activity	MF	0
GO:0004316	1	0.996916	0	1	3-oxoacyl-[acyl-carrier-protein] reductase (NADPH) activity	MF	0
GO:0004317	1	0.996916	0	1	3-hydroxypalmitoyl-[acyl-carrier-protein] dehydratase activity	MF	0
GO:0004319	1	0.996916	0	1	enoyl-[acyl-carrier-protein] reductase (NADPH, B-specific) activity	MF	0
GO:0004320	1	0.996916	0	1	oleoyl-[acyl-carrier-protein] hydrolase activity	MF	0
GO:0004322	1	0.996916	0	1	ferroxidase activity	MF	0
GO:0004325	1	0.996916	0	1	ferrochelatase activity	MF	0
GO:0004326	1	0.996916	0	1	tetrahydrofolylpolyglutamate synthase activity	MF	0
GO:0004329	1	0.996916	0	1	formate-tetrahydrofolate ligase activity	MF	0
GO:0004331	1	0.996916	0	1	fructose-2,6-bisphosphate 2-phosphatase activity	MF	0
GO:0004332	1	0.98772	0	4	fructose-bisphosphate aldolase activity	MF	0
GO:0004333	1	0.996916	0	1	fumarate hydratase activity	MF	0
GO:0004334	1	0.996916	0	1	fumarylacetoacetase activity	MF	0
GO:0004335	1	0.993841	0	2	galactokinase activity	MF	0
GO:0004336	1	0.98772	0	4	galactosylceramidase activity	MF	0
GO:0004342	1	0.996916	0	1	glucosamine-6-phosphate deaminase activity	MF	0
GO:0004345	1	0.990776	0	3	glucose-6-phosphate dehydrogenase activity	MF	0
GO:0004346	1	0.996916	0	1	glucose-6-phosphatase activity	MF	0
GO:0004347	1	0.993841	0	2	glucose-6-phosphate isomerase activity	MF	0
GO:0004348	1	0.981636	0	6	glucosylceramidase activity	MF	0
GO:0004349	1	0.996916	0	1	glutamate 5-kinase activity	MF	0
GO:0004350	1	0.996916	0	1	glutamate-5-semialdehyde dehydrogenase activity	MF	0
GO:0004356	1	0.966587	0	11	glutamate-ammonia ligase activity	MF	0
GO:0004357	1	0.996916	0	1	glutamate-cysteine ligase activity	MF	0
GO:0004359	1	0.996916	0	1	glutaminase activity	MF	0
GO:0004362	1	0.996916	0	1	glutathione-disulfide reductase activity	MF	0
GO:0004363	1	0.996916	0	1	glutathione synthase activity	MF	0
GO:0004367	1	0.993841	0	2	glycerol-3-phosphate dehydrogenase [NAD+] activity	MF	0
GO:0004368	1	0.996916	0	1	glycerol-3-phosphate dehydrogenase activity	MF	0
GO:0004370	1	0.996916	0	1	glycerol kinase activity	MF	0
GO:0004371	1	0.996916	0	1	glycerone kinase activity	MF	0
GO:0004372	1	0.993841	0	2	glycine hydroxymethyltransferase activity	MF	0
GO:0004373	1	0.996916	0	1	glycogen (starch) synthase activity	MF	0
GO:0004375	1	0.996916	0	1	glycine dehydrogenase (decarboxylating) activity	MF	0
GO:0004379	1	0.996916	0	1	glycylpeptide N-tetradecanoyltransferase activity	MF	0
GO:0004383	1	0.96063	0	13	guanylate cyclase activity	MF	0
GO:0004385	1	0.993841	0	2	guanylate kinase activity	MF	0
GO:0004386	1	0.645948	0	141	helicase activity	MF	0
GO:0004396	1	0.993841	0	2	hexokinase activity	MF	0
GO:0004397	1	0.996916	0	1	histidine ammonia-lyase activity	MF	0
GO:0004402	1	0.963604	0	12	histone acetyltransferase activity	MF	0
GO:0004407	1	0.98772	0	4	histone deacetylase activity	MF	0
GO:0004408	1	0.993841	0	2	holocytochrome-c synthase activity	MF	0
GO:0004411	1	0.996916	0	1	homogentisate 1,2-dioxygenase activity	MF	0
GO:0004414	1	0.996916	0	1	homoserine O-acetyltransferase activity	MF	0
GO:0004415	1	0.996916	0	1	hyalurononglucosaminidase activity	MF	0
GO:0004416	1	0.993841	0	2	hydroxyacylglutathione hydrolase activity	MF	0
GO:0004418	1	0.993841	0	2	hydroxymethylbilane synthase activity	MF	0
GO:0004420	1	0.996916	0	1	hydroxymethylglutaryl-CoA reductase (NADPH) activity	MF	0
GO:0004421	1	0.996916	0	1	hydroxymethylglutaryl-CoA synthase activity	MF	0
GO:0004422	1	0.996916	0	1	hypoxanthine phosphoribosyltransferase activity	MF	0
GO:0004435	1	0.972579	0	9	phosphatidylinositol phospholipase C activity	MF	0
GO:0004449	1	0.990776	0	3	isocitrate dehydrogenase (NAD+) activity	MF	0
GO:0004450	1	0.993841	0	2	isocitrate dehydrogenase (NADP+) activity	MF	0
GO:0004452	1	0.993841	0	2	isopentenyl-diphosphate delta-isomerase activity	MF	0
GO:0004462	1	0.996916	0	1	lactoylglutathione lyase activity	MF	0
GO:0004463	1	0.996916	0	1	leukotriene-A4 hydrolase activity	MF	0
GO:0004470	1	0.993841	0	2	malic enzyme activity	MF	0
GO:0004471	1	0.993841	0	2	malate dehydrogenase (decarboxylating) (NAD+) activity	MF	0
GO:0004474	1	0.993841	0	2	malate synthase activity	MF	0
GO:0004478	1	0.972579	0	9	methionine adenosyltransferase activity	MF	0
GO:0004482	1	0.996916	0	1	mRNA (guanine-N7-)-methyltransferase activity	MF	0
GO:0004484	1	0.990776	0	3	mRNA guanylyltransferase activity	MF	0
GO:0004488	1	0.990776	0	3	methylenetetrahydrofolate dehydrogenase (NADP+) activity	MF	0
GO:0004489	1	0.996916	0	1	methylenetetrahydrofolate reductase (NAD(P)H) activity	MF	0
GO:0004491	1	0.996916	0	1	methylmalonate-semialdehyde dehydrogenase (acylating) activity	MF	0
GO:0004494	1	0.996916	0	1	methylmalonyl-CoA mutase activity	MF	0
GO:0004496	1	0.996916	0	1	mevalonate kinase activity	MF	0
GO:0004497	1	0.919937	0	27	monooxygenase activity	MF	0
GO:0004499	1	0.945898	0	18	N,N-dimethylaniline monooxygenase activity	MF	0
GO:0004502	1	0.996916	0	1	kynurenine 3-monooxygenase activity	MF	0
GO:0004504	1	0.981636	0	6	peptidylglycine monooxygenase activity	MF	0
GO:0004505	1	0.996916	0	1	phenylalanine 4-monooxygenase activity	MF	0
GO:0004512	1	0.996916	0	1	inositol-3-phosphate synthase activity	MF	0
GO:0004514	1	0.98772	0	4	nicotinate-nucleotide diphosphorylase (carboxylating) activity	MF	0
GO:0004516	1	0.996916	0	1	nicotinate phosphoribosyltransferase activity	MF	0
GO:0004517	1	0.996916	0	1	nitric-oxide synthase activity	MF	0
GO:0004519	1	0.963604	0	12	endonuclease activity	MF	0
GO:0004523	1	0.981636	0	6	RNA-DNA hybrid ribonuclease activity	MF	0
GO:0004525	1	0.990776	0	3	ribonuclease III activity	MF	0
GO:0004526	1	0.990776	0	3	ribonuclease P activity	MF	0
GO:0004527	1	0.889158	0	38	exonuclease activity	MF	0
GO:0004531	1	0.963604	0	12	deoxyribonuclease II activity	MF	0
GO:0004534	1	0.996916	0	1	5'-3' exoribonuclease activity	MF	0
GO:0004535	1	0.996916	0	1	poly(A)-specific ribonuclease activity	MF	0
GO:0004536	1	0.984673	0	5	deoxyribonuclease activity	MF	0
GO:0004540	1	0.972579	0	9	ribonuclease activity	MF	0
GO:0004550	1	0.966587	0	11	nucleoside diphosphate kinase activity	MF	0
GO:0004553	1	0.720172	0	106	hydrolase activity, hydrolyzing O-glycosyl compounds	MF	0
GO:0004555	1	0.996916	0	1	alpha,alpha-trehalase activity	MF	0
GO:0004559	1	0.978608	0	7	alpha-mannosidase activity	MF	0
GO:0004560	1	0.954711	0	15	alpha-L-fucosidase activity	MF	0
GO:0004563	1	0.957666	0	14	beta-N-acetylhexosaminidase activity	MF	0
GO:0004565	1	0.98772	0	4	beta-galactosidase activity	MF	0
GO:0004568	1	0.934272	0	22	chitinase activity	MF	0
GO:0004571	1	0.984673	0	5	mannosyl-oligosaccharide 1,2-alpha-mannosidase activity	MF	0
GO:0004573	1	0.993841	0	2	mannosyl-oligosaccharide glucosidase activity	MF	0
GO:0004576	1	0.993841	0	2	oligosaccharyl transferase activity	MF	0
GO:0004579	1	0.98772	0	4	dolichyl-diphosphooligosaccharide-protein glycotransferase activity	MF	0
GO:0004588	1	0.996916	0	1	orotate phosphoribosyltransferase activity	MF	0
GO:0004590	1	0.996916	0	1	orotidine-5'-phosphate decarboxylase activity	MF	0
GO:0004591	1	0.993841	0	2	oxoglutarate dehydrogenase (succinyl-transferring) activity	MF	0
GO:0004594	1	0.993841	0	2	pantothenate kinase activity	MF	0
GO:0004601	1	0.914264	0	29	peroxidase activity	MF	0
GO:0004602	1	0.984673	0	5	glutathione peroxidase activity	MF	0
GO:0004605	1	0.996916	0	1	phosphatidate cytidylyltransferase activity	MF	0
GO:0004609	1	0.993841	0	2	phosphatidylserine decarboxylase activity	MF	0
GO:0004610	1	0.996916	0	1	phosphoacetylglucosamine mutase activity	MF	0
GO:0004611	1	0.98772	0	4	phosphoenolpyruvate carboxykinase activity	MF	0
GO:0004613	1	0.990776	0	3	phosphoenolpyruvate carboxykinase (GTP) activity	MF	0
GO:0004615	1	0.996916	0	1	phosphomannomutase activity	MF	0
GO:0004616	1	0.990776	0	3	phosphogluconate dehydrogenase (decarboxylating) activity	MF	0
GO:0004617	1	0.996916	0	1	phosphoglycerate dehydrogenase activity	MF	0
GO:0004618	1	0.996916	0	1	phosphoglycerate kinase activity	MF	0
GO:0004619	1	0.996916	0	1	phosphoglycerate mutase activity	MF	0
GO:0004620	1	0.990776	0	3	phospholipase activity	MF	0
GO:0004621	1	0.990776	0	3	glycosylphosphatidylinositol phospholipase D activity	MF	0
GO:0004622	1	0.996916	0	1	lysophospholipase activity	MF	0
GO:0004623	1	0.969578	0	10	phospholipase A2 activity	MF	0
GO:0004631	1	0.996916	0	1	phosphomevalonate kinase activity	MF	0
GO:0004634	1	0.990776	0	3	phosphopyruvate hydratase activity	MF	0
GO:0004637	1	0.996916	0	1	phosphoribosylamine-glycine ligase activity	MF	0
GO:0004639	1	0.996916	0	1	phosphoribosylaminoimidazolesuccinocarboxamide synthase activity	MF	0
GO:0004641	1	0.996916	0	1	phosphoribosylformylglycinamidine cyclo-ligase activity	MF	0
GO:0004642	1	0.996916	0	1	phosphoribosylformylglycinamidine synthase activity	MF	0
GO:0004643	1	0.996916	0	1	phosphoribosylaminoimidazolecarboxamide formyltransferase activity	MF	0
GO:0004644	1	0.996916	0	1	phosphoribosylglycinamide formyltransferase activity	MF	0
GO:0004647	1	0.996916	0	1	phosphoserine phosphatase activity	MF	0
GO:0004648	1	0.996916	0	1	O-phospho-L-serine:2-oxoglutarate aminotransferase activity	MF	0
GO:0004649	1	0.993841	0	2	poly(ADP-ribose) glycohydrolase activity	MF	0
GO:0004651	1	0.996916	0	1	polynucleotide 5'-phosphatase activity	MF	0
GO:0004652	1	0.98772	0	4	polynucleotide adenylyltransferase activity	MF	0
GO:0004654	1	0.996916	0	1	polyribonucleotide nucleotidyltransferase activity	MF	0
GO:0004655	1	0.996916	0	1	porphobilinogen synthase activity	MF	0
GO:0004656	1	0.981636	0	6	procollagen-proline 4-dioxygenase activity	MF	0
GO:0004657	1	0.98772	0	4	proline dehydrogenase activity	MF	0
GO:0004659	1	0.984673	0	5	prenyltransferase activity	MF	0
GO:0004663	1	0.993841	0	2	Rab geranylgeranyltransferase activity	MF	0
GO:0004671	1	0.996916	0	1	protein C-terminal S-isoprenylcysteine carboxyl O-methyltransferase activity	MF	0
GO:0004672	1	0.220199	0	484	protein kinase activity	MF	0
GO:0004674	1	0.412065	0	285	protein serine/threonine kinase activity	MF	0
GO:0004675	1	0.978608	0	7	transmembrane receptor protein serine/threonine kinase activity	MF	0
GO:0004677	1	0.993841	0	2	DNA-dependent protein kinase activity	MF	0
GO:0004683	1	0.996916	0	1	calmodulin-dependent protein kinase activity	MF	0
GO:0004689	1	0.996916	0	1	phosphorylase kinase activity	MF	0
GO:0004692	1	0.993841	0	2	cGMP-dependent protein kinase activity	MF	0
GO:0004697	1	0.98772	0	4	protein kinase C activity	MF	0
GO:0004702	1	0.990776	0	3	receptor signaling protein serine/threonine kinase activity	MF	0
GO:0004703	1	0.993841	0	2	G-protein coupled receptor kinase activity	MF	0
GO:0004707	1	0.978608	0	7	MAP kinase activity	MF	0
GO:0004713	1	0.790426	0	76	protein tyrosine kinase activity	MF	0
GO:0004714	1	0.966587	0	11	transmembrane receptor protein tyrosine kinase activity	MF	0
GO:0004715	1	0.993841	0	2	non-membrane spanning protein tyrosine kinase activity	MF	0
GO:0004719	1	0.98772	0	4	protein-L-isoaspartate (D-aspartate) O-methyltransferase activity	MF	0
GO:0004721	1	0.975589	0	8	phosphoprotein phosphatase activity	MF	0
GO:0004722	1	0.966587	0	11	protein serine/threonine phosphatase activity	MF	0
GO:0004726	1	0.993841	0	2	non-membrane spanning protein tyrosine phosphatase activity	MF	0
GO:0004729	1	0.996916	0	1	oxygen-dependent protoporphyrinogen oxidase activity	MF	0
GO:0004731	1	0.984673	0	5	purine-nucleoside phosphorylase activity	MF	0
GO:0004733	1	0.996916	0	1	pyridoxamine-phosphate oxidase activity	MF	0
GO:0004735	1	0.993841	0	2	pyrroline-5-carboxylate reductase activity	MF	0
GO:0004736	1	0.993841	0	2	pyruvate carboxylase activity	MF	0
GO:0004739	1	0.996916	0	1	pyruvate dehydrogenase (acetyl-transferring) activity	MF	0
GO:0004742	1	0.996916	0	1	dihydrolipoyllysine-residue acetyltransferase activity	MF	0
GO:0004743	1	0.978608	0	7	pyruvate kinase activity	MF	0
GO:0004747	1	0.996916	0	1	ribokinase activity	MF	0
GO:0004748	1	0.993841	0	2	ribonucleoside-diphosphate reductase activity, thioredoxin disulfide as acceptor	MF	0
GO:0004749	1	0.990776	0	3	ribose phosphate diphosphokinase activity	MF	0
GO:0004750	1	0.996916	0	1	ribulose-phosphate 3-epimerase activity	MF	0
GO:0004751	1	0.996916	0	1	ribose-5-phosphate isomerase activity	MF	0
GO:0004756	1	0.996916	0	1	selenide, water dikinase activity	MF	0
GO:0004757	1	0.996916	0	1	sepiapterin reductase activity	MF	0
GO:0004767	1	0.996916	0	1	sphingomyelin phosphodiesterase activity	MF	0
GO:0004768	1	0.990776	0	3	stearoyl-CoA 9-desaturase activity	MF	0
GO:0004775	1	0.993841	0	2	succinate-CoA ligase (ADP-forming) activity	MF	0
GO:0004781	1	0.996916	0	1	sulfate adenylyltransferase (ATP) activity	MF	0
GO:0004784	1	0.981636	0	6	superoxide dismutase activity	MF	0
GO:0004791	1	0.993841	0	2	thioredoxin-disulfide reductase activity	MF	0
GO:0004792	1	0.984673	0	5	thiosulfate sulfurtransferase activity	MF	0
GO:0004794	1	0.996916	0	1	L-threonine ammonia-lyase activity	MF	0
GO:0004797	1	0.996916	0	1	thymidine kinase activity	MF	0
GO:0004798	1	0.996916	0	1	thymidylate kinase activity	MF	0
GO:0004799	1	0.993841	0	2	thymidylate synthase activity	MF	0
GO:0004800	1	0.993841	0	2	thyroxine 5'-deiodinase activity	MF	0
GO:0004801	1	0.993841	0	2	sedoheptulose-7-phosphate:D-glyceraldehyde-3-phosphate glyceronetransferase activity	MF	0
GO:0004803	1	0.96063	0	13	transposase activity	MF	0
GO:0004806	1	0.969578	0	10	triglyceride lipase activity	MF	0
GO:0004807	1	0.996916	0	1	triose-phosphate isomerase activity	MF	0
GO:0004809	1	0.993841	0	2	tRNA (guanine-N2-)-methyltransferase activity	MF	0
GO:0004812	1	0.880941	0	41	aminoacyl-tRNA ligase activity	MF	0
GO:0004813	1	0.993841	0	2	alanine-tRNA ligase activity	MF	0
GO:0004814	1	0.98772	0	4	arginine-tRNA ligase activity	MF	0
GO:0004817	1	0.996916	0	1	cysteine-tRNA ligase activity	MF	0
GO:0004818	1	0.993841	0	2	glutamate-tRNA ligase activity	MF	0
GO:0004819	1	0.996916	0	1	glutamine-tRNA ligase activity	MF	0
GO:0004820	1	0.996916	0	1	glycine-tRNA ligase activity	MF	0
GO:0004821	1	0.996916	0	1	histidine-tRNA ligase activity	MF	0
GO:0004822	1	0.990776	0	3	isoleucine-tRNA ligase activity	MF	0
GO:0004823	1	0.993841	0	2	leucine-tRNA ligase activity	MF	0
GO:0004824	1	0.996916	0	1	lysine-tRNA ligase activity	MF	0
GO:0004825	1	0.993841	0	2	methionine-tRNA ligase activity	MF	0
GO:0004826	1	0.984673	0	5	phenylalanine-tRNA ligase activity	MF	0
GO:0004827	1	0.990776	0	3	proline-tRNA ligase activity	MF	0
GO:0004828	1	0.990776	0	3	serine-tRNA ligase activity	MF	0
GO:0004829	1	0.996916	0	1	threonine-tRNA ligase activity	MF	0
GO:0004830	1	0.98772	0	4	tryptophan-tRNA ligase activity	MF	0
GO:0004831	1	0.990776	0	3	tyrosine-tRNA ligase activity	MF	0
GO:0004832	1	0.993841	0	2	valine-tRNA ligase activity	MF	0
GO:0004833	1	0.975589	0	8	tryptophan 2,3-dioxygenase activity	MF	0
GO:0004838	1	0.996916	0	1	L-tyrosine:2-oxoglutarate aminotransferase activity	MF	0
GO:0004843	1	0.969578	0	10	thiol-dependent ubiquitin-specific protease activity	MF	0
GO:0004844	1	0.993841	0	2	uracil DNA N-glycosylase activity	MF	0
GO:0004849	1	0.993841	0	2	uridine kinase activity	MF	0
GO:0004850	1	0.993841	0	2	uridine phosphorylase activity	MF	0
GO:0004852	1	0.993841	0	2	uroporphyrinogen-III synthase activity	MF	0
GO:0004853	1	0.993841	0	2	uroporphyrinogen decarboxylase activity	MF	0
GO:0004854	1	0.996916	0	1	xanthine dehydrogenase activity	MF	0
GO:0004855	1	0.996916	0	1	xanthine oxidase activity	MF	0
GO:0004857	1	0.934272	0	22	enzyme inhibitor activity	MF	0
GO:0004861	1	0.996916	0	1	cyclin-dependent protein serine/threonine kinase inhibitor activity	MF	0
GO:0004862	1	0.996916	0	1	cAMP-dependent protein kinase inhibitor activity	MF	0
GO:0004864	1	0.996916	0	1	protein phosphatase inhibitor activity	MF	0
GO:0004866	1	0.948826	0	17	endopeptidase inhibitor activity	MF	0
GO:0004867	1	0.810272	0	68	serine-type endopeptidase inhibitor activity	MF	0
GO:0004869	1	0.957666	0	14	cysteine-type endopeptidase inhibitor activity	MF	0
GO:0004872	1	0.864731	0	47	receptor activity	MF	0
GO:0004884	1	0.996916	0	1	ecdysteroid hormone receptor activity	MF	0
GO:0004887	1	0.981636	0	6	thyroid hormone receptor activity	MF	0
GO:0004888	1	0.745188	0	95	transmembrane signaling receptor activity	MF	0
GO:0004889	1	0.942978	0	19	acetylcholine-activated cation-selective channel activity	MF	0
GO:0004935	1	0.996916	0	1	adrenergic receptor activity	MF	0
GO:0004952	1	0.996916	0	1	dopamine neurotransmitter receptor activity	MF	0
GO:0004957	1	0.990776	0	3	prostaglandin E receptor activity	MF	0
GO:0004960	1	0.996916	0	1	thromboxane receptor activity	MF	0
GO:0004965	1	0.993841	0	2	G-protein coupled GABA receptor activity	MF	0
GO:0004970	1	0.922787	0	26	ionotropic glutamate receptor activity	MF	0
GO:0004977	1	0.996916	0	1	melanocortin receptor activity	MF	0
GO:0004982	1	0.996916	0	1	N-formyl peptide receptor activity	MF	0
GO:0004983	1	0.963604	0	12	neuropeptide Y receptor activity	MF	0
GO:0004993	1	0.993841	0	2	G-protein coupled serotonin receptor activity	MF	0
GO:0004995	1	0.996916	0	1	tachykinin receptor activity	MF	0
GO:0004997	1	0.996916	0	1	thyrotropin-releasing hormone receptor activity	MF	0
GO:0005000	1	0.978608	0	7	vasopressin receptor activity	MF	0
GO:0005003	1	0.996916	0	1	ephrin receptor activity	MF	0
GO:0005007	1	0.996916	0	1	fibroblast growth factor-activated receptor activity	MF	0
GO:0005024	1	0.984673	0	5	transforming growth factor beta-activated receptor activity	MF	0
GO:0005044	1	0.606969	0	161	scavenger receptor activity	MF	0
GO:0005047	1	0.993841	0	2	signal recognition particle binding	MF	0
GO:0005057	1	0.966587	0	11	receptor signaling protein activity	MF	0
GO:0005083	1	0.963604	0	12	NA	NA	0
GO:0005085	1	0.889158	0	38	guanyl-nucleotide exchange factor activity	MF	0
GO:0005086	1	0.972579	0	9	ARF guanyl-nucleotide exchange factor activity	MF	0
GO:0005089	1	0.807765	0	69	Rho guanyl-nucleotide exchange factor activity	MF	0
GO:0005093	1	0.996916	0	1	Rab GDP-dissociation inhibitor activity	MF	0
GO:0005094	1	0.996916	0	1	Rho GDP-dissociation inhibitor activity	MF	0
GO:0005096	1	0.934272	0	22	GTPase activator activity	MF	0
GO:0005097	1	0.880941	0	41	NA	NA	0
GO:0005098	1	0.996916	0	1	NA	NA	0
GO:0005099	1	0.996916	0	1	NA	NA	0
GO:0005102	1	0.957666	0	14	receptor binding	MF	0
GO:0005112	1	0.996916	0	1	Notch binding	MF	0
GO:0005125	1	0.993841	0	2	cytokine activity	MF	0
GO:0005158	1	0.954711	0	15	insulin receptor binding	MF	0
GO:0005179	1	0.972579	0	9	hormone activity	MF	0
GO:0005185	1	0.996916	0	1	neurohypophyseal hormone activity	MF	0
GO:0005198	1	0.864731	0	47	structural molecule activity	MF	0
GO:0005199	1	0.996916	0	1	structural constituent of cell wall	MF	0
GO:0005200	1	0.848814	0	53	structural constituent of cytoskeleton	MF	0
GO:0005201	1	0.969578	0	10	extracellular matrix structural constituent	MF	0
GO:0005219	1	0.993841	0	2	ryanodine-sensitive calcium-release channel activity	MF	0
GO:0005220	1	0.978608	0	7	inositol 1,4,5-trisphosphate-sensitive calcium-release channel activity	MF	0
GO:0005230	1	0.683128	0	123	extracellular ligand-gated ion channel activity	MF	0
GO:0005234	1	0.922787	0	26	extracellular-glutamate-gated ion channel activity	MF	0
GO:0005242	1	0.981636	0	6	inward rectifier potassium channel activity	MF	0
GO:0005245	1	0.972579	0	9	voltage-gated calcium channel activity	MF	0
GO:0005247	1	0.978608	0	7	voltage-gated chloride channel activity	MF	0
GO:0005248	1	0.98772	0	4	voltage-gated sodium channel activity	MF	0
GO:0005249	1	0.917096	0	28	voltage-gated potassium channel activity	MF	0
GO:0005254	1	0.996916	0	1	chloride channel activity	MF	0
GO:0005261	1	0.996916	0	1	cation channel activity	MF	0
GO:0005262	1	0.957666	0	14	calcium channel activity	MF	0
GO:0005267	1	0.975589	0	8	potassium channel activity	MF	0
GO:0005272	1	0.984673	0	5	sodium channel activity	MF	0
GO:0005315	1	0.996916	0	1	inorganic phosphate transmembrane transporter activity	MF	0
GO:0005319	1	0.945898	0	18	lipid transporter activity	MF	0
GO:0005337	1	0.993841	0	2	nucleoside transmembrane transporter activity	MF	0
GO:0005338	1	0.993841	0	2	nucleotide-sugar transmembrane transporter activity	MF	0
GO:0005351	1	0.984673	0	5	sugar:proton symporter activity	MF	0
GO:0005375	1	0.981636	0	6	copper ion transmembrane transporter activity	MF	0
GO:0005381	1	0.993841	0	2	iron ion transmembrane transporter activity	MF	0
GO:0005388	1	0.990776	0	3	calcium-transporting ATPase activity	MF	0
GO:0005415	1	0.972579	0	9	nucleoside:sodium symporter activity	MF	0
GO:0005432	1	0.975589	0	8	calcium:sodium antiporter activity	MF	0
GO:0005484	1	0.984673	0	5	SNAP receptor activity	MF	0
GO:0005496	1	0.993841	0	2	steroid binding	MF	0
GO:0005501	1	0.996916	0	1	retinoid binding	MF	0
GO:0005516	1	0.972579	0	9	calmodulin binding	MF	0
GO:0005520	1	0.981636	0	6	insulin-like growth factor binding	MF	0
GO:0005523	1	0.996916	0	1	tropomyosin binding	MF	0
GO:0005537	1	0.996916	0	1	mannose binding	MF	0
GO:0005542	1	0.996916	0	1	folic acid binding	MF	0
GO:0005544	1	0.957666	0	14	calcium-dependent phospholipid binding	MF	0
GO:0005576	1	0.375071	0	315	extracellular region	CC	0
GO:0005578	1	0.908626	0	31	proteinaceous extracellular matrix	CC	0
GO:0005581	1	0.981636	0	6	collagen trimer	CC	0
GO:0005604	1	0.990776	0	3	basement membrane	CC	0
GO:0005605	1	0.993841	0	2	basal lamina	CC	0
GO:0005606	1	0.996916	0	1	laminin-1 complex	CC	0
GO:0005615	1	0.948826	0	17	extracellular space	CC	0
GO:0005639	1	0.996916	0	1	integral component of nuclear inner membrane	CC	0
GO:0005643	1	0.96063	0	13	nuclear pore	CC	0
GO:0005655	1	0.996916	0	1	nucleolar ribonuclease P complex	CC	0
GO:0005663	1	0.996916	0	1	DNA replication factor C complex	CC	0
GO:0005664	1	0.993841	0	2	nuclear origin of replication recognition complex	CC	0
GO:0005665	1	0.96063	0	13	DNA-directed RNA polymerase II, core complex	CC	0
GO:0005666	1	0.996916	0	1	DNA-directed RNA polymerase III complex	CC	0
GO:0005667	1	0.948826	0	17	transcription factor complex	CC	0
GO:0005669	1	0.990776	0	3	transcription factor TFIID complex	CC	0
GO:0005672	1	0.996916	0	1	transcription factor TFIIA complex	CC	0
GO:0005673	1	0.996916	0	1	transcription factor TFIIE complex	CC	0
GO:0005680	1	0.984673	0	5	anaphase-promoting complex	CC	0
GO:0005681	1	0.972579	0	9	spliceosomal complex	CC	0
GO:0005685	1	0.98772	0	4	U1 snRNP	CC	0
GO:0005694	1	0.963604	0	12	chromosome	CC	0
GO:0005730	1	0.978608	0	7	nucleolus	CC	0
GO:0005739	1	0.914264	0	29	mitochondrion	CC	0
GO:0005740	1	0.975589	0	8	mitochondrial envelope	CC	0
GO:0005741	1	0.975589	0	8	mitochondrial outer membrane	CC	0
GO:0005742	1	0.996916	0	1	mitochondrial outer membrane translocase complex	CC	0
GO:0005743	1	0.931388	0	23	mitochondrial inner membrane	CC	0
GO:0005744	1	0.993841	0	2	mitochondrial inner membrane presequence translocase complex	CC	0
GO:0005750	1	0.984673	0	5	mitochondrial respiratory chain complex III	CC	0
GO:0005751	1	0.984673	0	5	mitochondrial respiratory chain complex IV	CC	0
GO:0005758	1	0.996916	0	1	mitochondrial intermembrane space	CC	0
GO:0005759	1	0.98772	0	4	mitochondrial matrix	CC	0
GO:0005760	1	0.996916	0	1	gamma DNA polymerase complex	CC	0
GO:0005761	1	0.990776	0	3	mitochondrial ribosome	CC	0
GO:0005764	1	0.984673	0	5	lysosome	CC	0
GO:0005777	1	0.975589	0	8	peroxisome	CC	0
GO:0005779	1	0.98772	0	4	integral component of peroxisomal membrane	CC	0
GO:0005783	1	0.864731	0	47	endoplasmic reticulum	CC	0
GO:0005784	1	0.993841	0	2	Sec61 translocon complex	CC	0
GO:0005785	1	0.996916	0	1	signal recognition particle receptor complex	CC	0
GO:0005786	1	0.993841	0	2	signal recognition particle, endoplasmic reticulum targeting	CC	0
GO:0005787	1	0.990776	0	3	signal peptidase complex	CC	0
GO:0005788	1	0.996916	0	1	endoplasmic reticulum lumen	CC	0
GO:0005789	1	0.948826	0	17	endoplasmic reticulum membrane	CC	0
GO:0005794	1	0.984673	0	5	Golgi apparatus	CC	0
GO:0005795	1	0.993841	0	2	Golgi stack	CC	0
GO:0005801	1	0.990776	0	3	cis-Golgi network	CC	0
GO:0005811	1	0.996916	0	1	lipid particle	CC	0
GO:0005815	1	0.978608	0	7	microtubule organizing center	CC	0
GO:0005829	1	0.990776	0	3	cytosol	CC	0
GO:0005834	1	0.972579	0	9	heterotrimeric G-protein complex	CC	0
GO:0005845	1	0.98772	0	4	mRNA cap binding complex	CC	0
GO:0005849	1	0.990776	0	3	mRNA cleavage factor complex	CC	0
GO:0005850	1	0.996916	0	1	eukaryotic translation initiation factor 2 complex	CC	0
GO:0005852	1	0.963604	0	12	eukaryotic translation initiation factor 3 complex	CC	0
GO:0005853	1	0.96063	0	13	eukaryotic translation elongation factor 1 complex	CC	0
GO:0005861	1	0.972579	0	9	troponin complex	CC	0
GO:0005868	1	0.98772	0	4	cytoplasmic dynein complex	CC	0
GO:0005869	1	0.996916	0	1	dynactin complex	CC	0
GO:0005871	1	0.996916	0	1	kinesin complex	CC	0
GO:0005874	1	0.81784	0	65	microtubule	CC	0
GO:0005875	1	0.990776	0	3	microtubule associated complex	CC	0
GO:0005882	1	0.978608	0	7	intermediate filament	CC	0
GO:0005884	1	0.996916	0	1	actin filament	CC	0
GO:0005885	1	0.993841	0	2	Arp2/3 protein complex	CC	0
GO:0005886	1	0.797812	0	73	plasma membrane	CC	0
GO:0005887	1	0.981636	0	6	integral component of plasma membrane	CC	0
GO:0005890	1	0.996916	0	1	sodium:potassium-exchanging ATPase complex	CC	0
GO:0005891	1	0.972579	0	9	voltage-gated calcium channel complex	CC	0
GO:0005921	1	0.931388	0	23	gap junction	CC	0
GO:0005923	1	0.990776	0	3	bicellular tight junction	CC	0
GO:0005925	1	0.984673	0	5	focal adhesion	CC	0
GO:0005942	1	0.996916	0	1	phosphatidylinositol 3-kinase complex	CC	0
GO:0005945	1	0.996916	0	1	6-phosphofructokinase complex	CC	0
GO:0005952	1	0.972579	0	9	cAMP-dependent protein kinase complex	CC	0
GO:0005956	1	0.966587	0	11	protein kinase CK2 complex	CC	0
GO:0005960	1	0.996916	0	1	glycine cleavage complex	CC	0
GO:0005964	1	0.996916	0	1	phosphorylase kinase complex	CC	0
GO:0005968	1	0.996916	0	1	Rab-protein geranylgeranyltransferase complex	CC	0
GO:0005971	1	0.993841	0	2	ribonucleoside-diphosphate reductase complex	CC	0
GO:0005976	1	0.98772	0	4	polysaccharide metabolic process	BP	0
GO:0005978	1	0.98772	0	4	glycogen biosynthetic process	BP	0
GO:0005980	1	0.996916	0	1	glycogen catabolic process	BP	0
GO:0005991	1	0.996916	0	1	trehalose metabolic process	BP	0
GO:0005996	1	0.990776	0	3	monosaccharide metabolic process	BP	0
GO:0006000	1	0.990776	0	3	fructose metabolic process	BP	0
GO:0006002	1	0.996916	0	1	fructose 6-phosphate metabolic process	BP	0
GO:0006003	1	0.996916	0	1	fructose 2,6-bisphosphate metabolic process	BP	0
GO:0006004	1	0.957666	0	14	fucose metabolic process	BP	0
GO:0006006	1	0.984673	0	5	glucose metabolic process	BP	0
GO:0006012	1	0.984673	0	5	galactose metabolic process	BP	0
GO:0006013	1	0.972579	0	9	mannose metabolic process	BP	0
GO:0006014	1	0.996916	0	1	D-ribose metabolic process	BP	0
GO:0006021	1	0.996916	0	1	inositol biosynthetic process	BP	0
GO:0006024	1	0.984673	0	5	glycosaminoglycan biosynthetic process	BP	0
GO:0006030	1	0.656071	0	136	chitin metabolic process	BP	0
GO:0006032	1	0.934272	0	22	chitin catabolic process	BP	0
GO:0006040	1	0.996916	0	1	amino sugar metabolic process	BP	0
GO:0006044	1	0.993841	0	2	N-acetylglucosamine metabolic process	BP	0
GO:0006066	1	0.948826	0	17	alcohol metabolic process	BP	0
GO:0006069	1	0.996916	0	1	ethanol oxidation	BP	0
GO:0006071	1	0.981636	0	6	glycerol metabolic process	BP	0
GO:0006072	1	0.98772	0	4	glycerol-3-phosphate metabolic process	BP	0
GO:0006081	1	0.996916	0	1	cellular aldehyde metabolic process	BP	0
GO:0006084	1	0.990776	0	3	acetyl-CoA metabolic process	BP	0
GO:0006090	1	0.996916	0	1	pyruvate metabolic process	BP	0
GO:0006094	1	0.975589	0	8	gluconeogenesis	BP	0
GO:0006096	1	0.931388	0	23	glycolytic process	BP	0
GO:0006097	1	0.993841	0	2	glyoxylate cycle	BP	0
GO:0006098	1	0.975589	0	8	pentose-phosphate shunt	BP	0
GO:0006099	1	0.96063	0	13	tricarboxylic acid cycle	BP	0
GO:0006102	1	0.993841	0	2	isocitrate metabolic process	BP	0
GO:0006106	1	0.996916	0	1	fumarate metabolic process	BP	0
GO:0006108	1	0.98772	0	4	malate metabolic process	BP	0
GO:0006122	1	0.984673	0	5	mitochondrial electron transport, ubiquinol to cytochrome c	BP	0
GO:0006139	1	0.856736	0	50	nucleobase-containing compound metabolic process	BP	0
GO:0006144	1	0.990776	0	3	purine nucleobase metabolic process	BP	0
GO:0006147	1	0.996916	0	1	guanine catabolic process	BP	0
GO:0006163	1	0.993841	0	2	purine nucleotide metabolic process	BP	0
GO:0006165	1	0.966587	0	11	nucleoside diphosphate phosphorylation	BP	0
GO:0006166	1	0.990776	0	3	purine ribonucleoside salvage	BP	0
GO:0006168	1	0.996916	0	1	adenine salvage	BP	0
GO:0006172	1	0.996916	0	1	ADP biosynthetic process	BP	0
GO:0006182	1	0.96063	0	13	cGMP biosynthetic process	BP	0
GO:0006183	1	0.966587	0	11	GTP biosynthetic process	BP	0
GO:0006188	1	0.993841	0	2	IMP biosynthetic process	BP	0
GO:0006189	1	0.990776	0	3	'de novo' IMP biosynthetic process	BP	0
GO:0006207	1	0.990776	0	3	'de novo' pyrimidine nucleobase biosynthetic process	BP	0
GO:0006208	1	0.996916	0	1	pyrimidine nucleobase catabolic process	BP	0
GO:0006221	1	0.993841	0	2	pyrimidine nucleotide biosynthetic process	BP	0
GO:0006222	1	0.993841	0	2	UMP biosynthetic process	BP	0
GO:0006228	1	0.966587	0	11	UTP biosynthetic process	BP	0
GO:0006231	1	0.993841	0	2	dTMP biosynthetic process	BP	0
GO:0006233	1	0.996916	0	1	dTDP biosynthetic process	BP	0
GO:0006241	1	0.966587	0	11	CTP biosynthetic process	BP	0
GO:0006259	1	0.911441	0	30	DNA metabolic process	BP	0
GO:0006261	1	0.996916	0	1	DNA-dependent DNA replication	BP	0
GO:0006265	1	0.972579	0	9	DNA topological change	BP	0
GO:0006269	1	0.981636	0	6	DNA replication, synthesis of RNA primer	BP	0
GO:0006270	1	0.978608	0	7	DNA replication initiation	BP	0
GO:0006275	1	0.993841	0	2	regulation of DNA replication	BP	0
GO:0006278	1	0.516129	0	213	RNA-dependent DNA biosynthetic process	BP	0
GO:0006281	1	0.810272	0	68	DNA repair	BP	0
GO:0006284	1	0.969578	0	10	base-excision repair	BP	0
GO:0006289	1	0.957666	0	14	nucleotide-excision repair	BP	0
GO:0006298	1	0.963604	0	12	mismatch repair	BP	0
GO:0006302	1	0.975589	0	8	double-strand break repair	BP	0
GO:0006303	1	0.98772	0	4	double-strand break repair via nonhomologous end joining	BP	0
GO:0006306	1	0.98772	0	4	DNA methylation	BP	0
GO:0006308	1	0.981636	0	6	DNA catabolic process	BP	0
GO:0006309	1	0.996916	0	1	apoptotic DNA fragmentation	BP	0
GO:0006310	1	0.742879	0	96	DNA recombination	BP	0
GO:0006313	1	0.96063	0	13	transposition, DNA-mediated	BP	0
GO:0006333	1	0.996916	0	1	chromatin assembly or disassembly	BP	0
GO:0006334	1	0.854087	0	51	nucleosome assembly	BP	0
GO:0006338	1	0.993841	0	2	chromatin remodeling	BP	0
GO:0006351	1	0.859393	0	49	transcription, DNA-templated	BP	0
GO:0006352	1	0.951764	0	16	DNA-templated transcription, initiation	BP	0
GO:0006357	1	0.940067	0	20	regulation of transcription from RNA polymerase II promoter	BP	0
GO:0006364	1	0.954711	0	15	rRNA processing	BP	0
GO:0006366	1	0.951764	0	16	transcription from RNA polymerase II promoter	BP	0
GO:0006367	1	0.978608	0	7	transcription initiation from RNA polymerase II promoter	BP	0
GO:0006368	1	0.996916	0	1	transcription elongation from RNA polymerase II promoter	BP	0
GO:0006370	1	0.98772	0	4	7-methylguanosine mRNA capping	BP	0
GO:0006376	1	0.993841	0	2	mRNA splice site selection	BP	0
GO:0006378	1	0.993841	0	2	mRNA polyadenylation	BP	0
GO:0006379	1	0.996916	0	1	mRNA cleavage	BP	0
GO:0006383	1	0.996916	0	1	transcription from RNA polymerase III promoter	BP	0
GO:0006388	1	0.948826	0	17	tRNA splicing, via endonucleolytic cleavage and ligation	BP	0
GO:0006396	1	0.851447	0	52	RNA processing	BP	0
GO:0006397	1	0.900232	0	34	mRNA processing	BP	0
GO:0006400	1	0.98772	0	4	tRNA modification	BP	0
GO:0006402	1	0.993841	0	2	mRNA catabolic process	BP	0
GO:0006406	1	0.990776	0	3	mRNA export from nucleus	BP	0
GO:0006413	1	0.940067	0	20	translational initiation	BP	0
GO:0006414	1	0.880941	0	41	translational elongation	BP	0
GO:0006415	1	0.98772	0	4	translational termination	BP	0
GO:0006418	1	0.880941	0	41	tRNA aminoacylation for protein translation	BP	0
GO:0006419	1	0.993841	0	2	alanyl-tRNA aminoacylation	BP	0
GO:0006420	1	0.98772	0	4	arginyl-tRNA aminoacylation	BP	0
GO:0006423	1	0.996916	0	1	cysteinyl-tRNA aminoacylation	BP	0
GO:0006424	1	0.993841	0	2	glutamyl-tRNA aminoacylation	BP	0
GO:0006425	1	0.996916	0	1	glutaminyl-tRNA aminoacylation	BP	0
GO:0006426	1	0.996916	0	1	glycyl-tRNA aminoacylation	BP	0
GO:0006427	1	0.996916	0	1	histidyl-tRNA aminoacylation	BP	0
GO:0006428	1	0.990776	0	3	isoleucyl-tRNA aminoacylation	BP	0
GO:0006429	1	0.993841	0	2	leucyl-tRNA aminoacylation	BP	0
GO:0006430	1	0.996916	0	1	lysyl-tRNA aminoacylation	BP	0
GO:0006431	1	0.993841	0	2	methionyl-tRNA aminoacylation	BP	0
GO:0006432	1	0.98772	0	4	phenylalanyl-tRNA aminoacylation	BP	0
GO:0006433	1	0.990776	0	3	prolyl-tRNA aminoacylation	BP	0
GO:0006434	1	0.990776	0	3	seryl-tRNA aminoacylation	BP	0
GO:0006435	1	0.996916	0	1	threonyl-tRNA aminoacylation	BP	0
GO:0006436	1	0.98772	0	4	tryptophanyl-tRNA aminoacylation	BP	0
GO:0006437	1	0.990776	0	3	tyrosyl-tRNA aminoacylation	BP	0
GO:0006438	1	0.993841	0	2	valyl-tRNA aminoacylation	BP	0
GO:0006446	1	0.996916	0	1	regulation of translational initiation	BP	0
GO:0006450	1	0.993841	0	2	regulation of translational fidelity	BP	0
GO:0006452	1	0.98772	0	4	translational frameshifting	BP	0
GO:0006461	1	0.996916	0	1	protein complex assembly	BP	0
GO:0006464	1	0.851447	0	52	cellular protein modification process	BP	0
GO:0006465	1	0.98772	0	4	signal peptide processing	BP	0
GO:0006468	1	0.21132	0	497	protein phosphorylation	BP	0
GO:0006469	1	0.996916	0	1	negative regulation of protein kinase activity	BP	0
GO:0006471	1	0.954711	0	15	protein ADP-ribosylation	BP	0
GO:0006476	1	0.993841	0	2	protein deacetylation	BP	0
GO:0006479	1	0.969578	0	10	protein methylation	BP	0
GO:0006481	1	0.996916	0	1	C-terminal protein methylation	BP	0
GO:0006482	1	0.996916	0	1	protein demethylation	BP	0
GO:0006486	1	0.800289	0	72	protein glycosylation	BP	0
GO:0006487	1	0.996916	0	1	protein N-linked glycosylation	BP	0
GO:0006493	1	0.993841	0	2	protein O-linked glycosylation	BP	0
GO:0006499	1	0.996916	0	1	N-terminal protein myristoylation	BP	0
GO:0006505	1	0.993841	0	2	GPI anchor metabolic process	BP	0
GO:0006506	1	0.972579	0	9	GPI anchor biosynthetic process	BP	0
GO:0006515	1	0.993841	0	2	misfolded or incompletely synthesized protein catabolic process	BP	0
GO:0006516	1	0.996916	0	1	glycoprotein catabolic process	BP	0
GO:0006518	1	0.981636	0	6	peptide metabolic process	BP	0
GO:0006520	1	0.942978	0	19	cellular amino acid metabolic process	BP	0
GO:0006525	1	0.993841	0	2	arginine metabolic process	BP	0
GO:0006526	1	0.990776	0	3	arginine biosynthetic process	BP	0
GO:0006529	1	0.993841	0	2	asparagine biosynthetic process	BP	0
GO:0006534	1	0.996916	0	1	cysteine metabolic process	BP	0
GO:0006535	1	0.996916	0	1	cysteine biosynthetic process from serine	BP	0
GO:0006537	1	0.984673	0	5	glutamate biosynthetic process	BP	0
GO:0006541	1	0.993841	0	2	glutamine metabolic process	BP	0
GO:0006542	1	0.969578	0	10	glutamine biosynthetic process	BP	0
GO:0006543	1	0.996916	0	1	glutamine catabolic process	BP	0
GO:0006544	1	0.990776	0	3	glycine metabolic process	BP	0
GO:0006545	1	0.993841	0	2	glycine biosynthetic process	BP	0
GO:0006546	1	0.981636	0	6	glycine catabolic process	BP	0
GO:0006548	1	0.996916	0	1	histidine catabolic process	BP	0
GO:0006555	1	0.996916	0	1	methionine metabolic process	BP	0
GO:0006556	1	0.972579	0	9	S-adenosylmethionine biosynthetic process	BP	0
GO:0006559	1	0.993841	0	2	L-phenylalanine catabolic process	BP	0
GO:0006561	1	0.98772	0	4	proline biosynthetic process	BP	0
GO:0006562	1	0.98772	0	4	proline catabolic process	BP	0
GO:0006563	1	0.993841	0	2	L-serine metabolic process	BP	0
GO:0006564	1	0.990776	0	3	L-serine biosynthetic process	BP	0
GO:0006567	1	0.996916	0	1	threonine catabolic process	BP	0
GO:0006569	1	0.993841	0	2	tryptophan catabolic process	BP	0
GO:0006570	1	0.996916	0	1	tyrosine metabolic process	BP	0
GO:0006573	1	0.993841	0	2	valine metabolic process	BP	0
GO:0006576	1	0.993841	0	2	cellular biogenic amine metabolic process	BP	0
GO:0006596	1	0.996916	0	1	polyamine biosynthetic process	BP	0
GO:0006597	1	0.993841	0	2	spermine biosynthetic process	BP	0
GO:0006605	1	0.98772	0	4	protein targeting	BP	0
GO:0006606	1	0.969578	0	10	protein import into nucleus	BP	0
GO:0006613	1	0.993841	0	2	cotranslational protein targeting to membrane	BP	0
GO:0006614	1	0.975589	0	8	SRP-dependent cotranslational protein targeting to membrane	BP	0
GO:0006621	1	0.993841	0	2	protein retention in ER lumen	BP	0
GO:0006626	1	0.996916	0	1	protein targeting to mitochondrion	BP	0
GO:0006629	1	0.768671	0	85	lipid metabolic process	BP	0
GO:0006631	1	0.963604	0	12	fatty acid metabolic process	BP	0
GO:0006633	1	0.922787	0	26	fatty acid biosynthetic process	BP	0
GO:0006635	1	0.981636	0	6	fatty acid beta-oxidation	BP	0
GO:0006637	1	0.990776	0	3	acyl-CoA metabolic process	BP	0
GO:0006644	1	0.981636	0	6	phospholipid metabolic process	BP	0
GO:0006659	1	0.993841	0	2	phosphatidylserine biosynthetic process	BP	0
GO:0006665	1	0.969578	0	10	sphingolipid metabolic process	BP	0
GO:0006672	1	0.996916	0	1	ceramide metabolic process	BP	0
GO:0006680	1	0.993841	0	2	glucosylceramide catabolic process	BP	0
GO:0006683	1	0.98772	0	4	galactosylceramide catabolic process	BP	0
GO:0006685	1	0.996916	0	1	sphingomyelin catabolic process	BP	0
GO:0006691	1	0.996916	0	1	leukotriene metabolic process	BP	0
GO:0006694	1	0.978608	0	7	steroid biosynthetic process	BP	0
GO:0006695	1	0.996916	0	1	cholesterol biosynthetic process	BP	0
GO:0006725	1	0.993841	0	2	cellular aromatic compound metabolic process	BP	0
GO:0006729	1	0.993841	0	2	tetrahydrobiopterin biosynthetic process	BP	0
GO:0006730	1	0.937165	0	21	one-carbon metabolic process	BP	0
GO:0006741	1	0.993841	0	2	NADP biosynthetic process	BP	0
GO:0006742	1	0.996916	0	1	NADP catabolic process	BP	0
GO:0006744	1	0.975589	0	8	ubiquinone biosynthetic process	BP	0
GO:0006750	1	0.98772	0	4	glutathione biosynthetic process	BP	0
GO:0006754	1	0.996916	0	1	ATP biosynthetic process	BP	0
GO:0006777	1	0.975589	0	8	Mo-molybdopterin cofactor biosynthetic process	BP	0
GO:0006778	1	0.996916	0	1	porphyrin-containing compound metabolic process	BP	0
GO:0006779	1	0.98772	0	4	porphyrin-containing compound biosynthetic process	BP	0
GO:0006783	1	0.996916	0	1	heme biosynthetic process	BP	0
GO:0006784	1	0.996916	0	1	heme a biosynthetic process	BP	0
GO:0006801	1	0.957666	0	14	superoxide metabolic process	BP	0
GO:0006807	1	0.942978	0	19	nitrogen compound metabolic process	BP	0
GO:0006809	1	0.996916	0	1	nitric oxide biosynthetic process	BP	0
GO:0006812	1	0.875505	0	43	cation transport	BP	0
GO:0006813	1	0.856736	0	50	potassium ion transport	BP	0
GO:0006814	1	0.908626	0	31	sodium ion transport	BP	0
GO:0006816	1	0.948826	0	17	calcium ion transport	BP	0
GO:0006817	1	0.996916	0	1	phosphate ion transport	BP	0
GO:0006821	1	0.978608	0	7	chloride transport	BP	0
GO:0006825	1	0.990776	0	3	copper ion transport	BP	0
GO:0006826	1	0.996916	0	1	iron ion transport	BP	0
GO:0006835	1	0.957666	0	14	dicarboxylic acid transport	BP	0
GO:0006839	1	0.981636	0	6	mitochondrial transport	BP	0
GO:0006850	1	0.981636	0	6	mitochondrial pyruvate transport	BP	0
GO:0006855	1	0.996916	0	1	drug transmembrane transport	BP	0
GO:0006857	1	0.993841	0	2	oligopeptide transport	BP	0
GO:0006865	1	0.996916	0	1	amino acid transport	BP	0
GO:0006869	1	0.903021	0	33	lipid transport	BP	0
GO:0006874	1	0.993841	0	2	cellular calcium ion homeostasis	BP	0
GO:0006878	1	0.996916	0	1	cellular copper ion homeostasis	BP	0
GO:0006879	1	0.945898	0	18	cellular iron ion homeostasis	BP	0
GO:0006885	1	0.969578	0	10	regulation of pH	BP	0
GO:0006887	1	0.990776	0	3	exocytosis	BP	0
GO:0006888	1	0.96063	0	13	ER to Golgi vesicle-mediated transport	BP	0
GO:0006890	1	0.996916	0	1	retrograde vesicle-mediated transport, Golgi to ER	BP	0
GO:0006891	1	0.990776	0	3	intra-Golgi vesicle-mediated transport	BP	0
GO:0006897	1	0.993841	0	2	endocytosis	BP	0
GO:0006904	1	0.972579	0	9	vesicle docking involved in exocytosis	BP	0
GO:0006909	1	0.98772	0	4	phagocytosis	BP	0
GO:0006914	1	0.990776	0	3	autophagy	BP	0
GO:0006915	1	0.720172	0	106	apoptotic process	BP	0
GO:0006919	1	0.996916	0	1	activation of cysteine-type endopeptidase activity involved in apoptotic process	BP	0
GO:0006950	1	0.854087	0	51	response to stress	BP	0
GO:0006952	1	0.98772	0	4	defense response	BP	0
GO:0006953	1	0.984673	0	5	acute-phase response	BP	0
GO:0006954	1	0.993841	0	2	inflammatory response	BP	0
GO:0006974	1	0.996916	0	1	cellular response to DNA damage stimulus	BP	0
GO:0006979	1	0.891914	0	37	response to oxidative stress	BP	0
GO:0007005	1	0.993841	0	2	mitochondrion organization	BP	0
GO:0007010	1	0.908626	0	31	cytoskeleton organization	BP	0
GO:0007015	1	0.98772	0	4	actin filament organization	BP	0
GO:0007016	1	0.984673	0	5	cytoskeletal anchoring at plasma membrane	BP	0
GO:0007017	1	0.864731	0	47	microtubule-based process	BP	0
GO:0007018	1	0.733713	0	100	microtubule-based movement	BP	0
GO:0007020	1	0.996916	0	1	microtubule nucleation	BP	0
GO:0007021	1	0.996916	0	1	tubulin complex assembly	BP	0
GO:0007029	1	0.996916	0	1	endoplasmic reticulum organization	BP	0
GO:0007031	1	0.993841	0	2	peroxisome organization	BP	0
GO:0007049	1	0.862058	0	48	cell cycle	BP	0
GO:0007050	1	0.966587	0	11	cell cycle arrest	BP	0
GO:0007059	1	0.993841	0	2	chromosome segregation	BP	0
GO:0007067	1	0.972579	0	9	mitotic nuclear division	BP	0
GO:0007076	1	0.996916	0	1	mitotic chromosome condensation	BP	0
GO:0007094	1	0.996916	0	1	mitotic spindle assembly checkpoint	BP	0
GO:0007096	1	0.996916	0	1	regulation of exit from mitosis	BP	0
GO:0007130	1	0.996916	0	1	synaptonemal complex assembly	BP	0
GO:0007131	1	0.996916	0	1	reciprocal meiotic recombination	BP	0
GO:0007154	1	0.894678	0	36	cell communication	BP	0
GO:0007155	1	0.500262	0	223	cell adhesion	BP	0
GO:0007156	1	0.676788	0	126	homophilic cell adhesion via plasma membrane adhesion molecules	BP	0
GO:0007160	1	0.76155	0	88	cell-matrix adhesion	BP	0
GO:0007166	1	0.740577	0	97	cell surface receptor signaling pathway	BP	0
GO:0007169	1	0.963604	0	12	transmembrane receptor protein tyrosine kinase signaling pathway	BP	0
GO:0007172	1	0.993841	0	2	signal complex assembly	BP	0
GO:0007178	1	0.990776	0	3	transmembrane receptor protein serine/threonine kinase signaling pathway	BP	0
GO:0007179	1	0.978608	0	7	transforming growth factor beta receptor signaling pathway	BP	0
GO:0007188	1	0.993841	0	2	adenylate cyclase-modulating G-protein coupled receptor signaling pathway	BP	0
GO:0007205	1	0.934272	0	22	protein kinase C-activating G-protein coupled receptor signaling pathway	BP	0
GO:0007213	1	0.993841	0	2	G-protein coupled acetylcholine receptor signaling pathway	BP	0
GO:0007218	1	0.838363	0	57	neuropeptide signaling pathway	BP	0
GO:0007219	1	0.984673	0	5	Notch signaling pathway	BP	0
GO:0007224	1	0.996916	0	1	smoothened signaling pathway	BP	0
GO:0007267	1	0.978608	0	7	cell-cell signaling	BP	0
GO:0007268	1	0.996916	0	1	chemical synaptic transmission	BP	0
GO:0007269	1	0.996916	0	1	neurotransmitter secretion	BP	0
GO:0007275	1	0.822924	0	63	multicellular organism development	BP	0
GO:0007283	1	0.996916	0	1	spermatogenesis	BP	0
GO:0007349	1	0.996916	0	1	cellularization	BP	0
GO:0007517	1	0.996916	0	1	muscle organ development	BP	0
GO:0007596	1	0.993841	0	2	blood coagulation	BP	0
GO:0007601	1	0.990776	0	3	visual perception	BP	0
GO:0007631	1	0.996916	0	1	feeding behavior	BP	0
GO:0008013	1	0.996916	0	1	beta-catenin binding	MF	0
GO:0008017	1	0.807765	0	69	microtubule binding	MF	0
GO:0008021	1	0.954711	0	15	synaptic vesicle	CC	0
GO:0008023	1	0.996916	0	1	transcription elongation factor complex	CC	0
GO:0008026	1	0.691672	0	119	ATP-dependent helicase activity	MF	0
GO:0008033	1	0.934272	0	22	tRNA processing	BP	0
GO:0008047	1	0.996916	0	1	enzyme activator activity	MF	0
GO:0008053	1	0.993841	0	2	mitochondrial fusion	BP	0
GO:0008061	1	0.654034	0	137	chitin binding	MF	0
GO:0008063	1	0.996916	0	1	Toll signaling pathway	BP	0
GO:0008076	1	0.948826	0	17	voltage-gated potassium channel complex	CC	0
GO:0008080	1	0.883672	0	40	N-acetyltransferase activity	MF	0
GO:0008081	1	0.828039	0	61	phosphoric diester hydrolase activity	MF	0
GO:0008091	1	0.996916	0	1	spectrin	CC	0
GO:0008092	1	0.940067	0	20	cytoskeletal protein binding	MF	0
GO:0008093	1	0.972579	0	9	cytoskeletal adaptor activity	MF	0
GO:0008094	1	0.975589	0	8	DNA-dependent ATPase activity	MF	0
GO:0008097	1	0.978608	0	7	5S rRNA binding	MF	0
GO:0008107	1	0.951764	0	16	galactoside 2-alpha-L-fucosyltransferase activity	MF	0
GO:0008108	1	0.996916	0	1	UDP-glucose:hexose-1-phosphate uridylyltransferase activity	MF	0
GO:0008113	1	0.990776	0	3	peptide-methionine (S)-S-oxide reductase activity	MF	0
GO:0008119	1	0.996916	0	1	thiopurine S-methyltransferase activity	MF	0
GO:0008121	1	0.98772	0	4	ubiquinol-cytochrome-c reductase activity	MF	0
GO:0008124	1	0.996916	0	1	4-alpha-hydroxytetrahydrobiopterin dehydratase activity	MF	0
GO:0008131	1	0.975589	0	8	primary amine oxidase activity	MF	0
GO:0008134	1	0.98772	0	4	transcription factor binding	MF	0
GO:0008137	1	0.96063	0	13	NADH dehydrogenase (ubiquinone) activity	MF	0
GO:0008140	1	0.996916	0	1	cAMP response element binding protein binding	MF	0
GO:0008144	1	0.996916	0	1	drug binding	MF	0
GO:0008146	1	0.830609	0	60	sulfotransferase activity	MF	0
GO:0008158	1	0.951764	0	16	hedgehog receptor activity	MF	0
GO:0008168	1	0.797812	0	73	methyltransferase activity	MF	0
GO:0008171	1	0.993841	0	2	O-methyltransferase activity	MF	0
GO:0008173	1	0.984673	0	5	RNA methyltransferase activity	MF	0
GO:0008175	1	0.996916	0	1	tRNA methyltransferase activity	MF	0
GO:0008176	1	0.996916	0	1	tRNA (guanine-N7-)-methyltransferase activity	MF	0
GO:0008184	1	0.993841	0	2	glycogen phosphorylase activity	MF	0
GO:0008188	1	0.996916	0	1	neuropeptide receptor activity	MF	0
GO:0008190	1	0.996916	0	1	eukaryotic initiation factor 4E binding	MF	0
GO:0008191	1	0.911441	0	30	metalloendopeptidase inhibitor activity	MF	0
GO:0008193	1	0.996916	0	1	tRNA guanylyltransferase activity	MF	0
GO:0008198	1	0.996916	0	1	ferrous iron binding	MF	0
GO:0008199	1	0.942978	0	19	ferric iron binding	MF	0
GO:0008200	1	0.990776	0	3	ion channel inhibitor activity	MF	0
GO:0008201	1	0.990776	0	3	heparin binding	MF	0
GO:0008202	1	0.996916	0	1	steroid metabolic process	BP	0
GO:0008203	1	0.996916	0	1	cholesterol metabolic process	BP	0
GO:0008233	1	0.903021	0	33	peptidase activity	MF	0
GO:0008234	1	0.641942	0	143	cysteine-type peptidase activity	MF	0
GO:0008235	1	0.972579	0	9	metalloexopeptidase activity	MF	0
GO:0008236	1	0.951764	0	16	serine-type peptidase activity	MF	0
GO:0008239	1	0.990776	0	3	dipeptidyl-peptidase activity	MF	0
GO:0008241	1	0.984673	0	5	peptidyl-dipeptidase activity	MF	0
GO:0008242	1	0.981636	0	6	omega peptidase activity	MF	0
GO:0008250	1	0.990776	0	3	oligosaccharyltransferase complex	CC	0
GO:0008253	1	0.993841	0	2	5'-nucleotidase activity	MF	0
GO:0008265	1	0.996916	0	1	Mo-molybdopterin cofactor sulfurase activity	MF	0
GO:0008271	1	0.978608	0	7	secondary active sulfate transmembrane transporter activity	MF	0
GO:0008272	1	0.975589	0	8	sulfate transport	BP	0
GO:0008276	1	0.990776	0	3	protein methyltransferase activity	MF	0
GO:0008281	1	0.996916	0	1	sulfonylurea receptor activity	MF	0
GO:0008284	1	0.996916	0	1	positive regulation of cell proliferation	BP	0
GO:0008289	1	0.825478	0	62	lipid binding	MF	0
GO:0008290	1	0.993841	0	2	F-actin capping protein complex	CC	0
GO:0008295	1	0.993841	0	2	spermidine biosynthetic process	BP	0
GO:0008297	1	0.996916	0	1	single-stranded DNA exodeoxyribonuclease activity	MF	0
GO:0008299	1	0.963604	0	12	isoprenoid biosynthetic process	BP	0
GO:0008305	1	0.972579	0	9	integrin complex	CC	0
GO:0008308	1	0.993841	0	2	voltage-gated anion channel activity	MF	0
GO:0008312	1	0.981636	0	6	7S RNA binding	MF	0
GO:0008318	1	0.990776	0	3	protein prenyltransferase activity	MF	0
GO:0008324	1	0.96063	0	13	cation transmembrane transporter activity	MF	0
GO:0008352	1	0.993841	0	2	katanin complex	CC	0
GO:0008374	1	0.981636	0	6	O-acyltransferase activity	MF	0
GO:0008375	1	0.969578	0	10	acetylglucosaminyltransferase activity	MF	0
GO:0008378	1	0.886411	0	39	galactosyltransferase activity	MF	0
GO:0008380	1	0.98772	0	4	RNA splicing	BP	0
GO:0008381	1	0.990776	0	3	mechanically-gated ion channel activity	MF	0
GO:0008408	1	0.931388	0	23	3'-5' exonuclease activity	MF	0
GO:0008410	1	0.996916	0	1	CoA-transferase activity	MF	0
GO:0008417	1	0.922787	0	26	fucosyltransferase activity	MF	0
GO:0008418	1	0.990776	0	3	protein-N-terminal asparagine amidohydrolase activity	MF	0
GO:0008425	1	0.996916	0	1	2-polyprenyl-6-methoxy-1,4-benzoquinone methyltransferase activity	MF	0
GO:0008430	1	0.975589	0	8	selenium binding	MF	0
GO:0008440	1	0.975589	0	8	inositol-1,4,5-trisphosphate 3-kinase activity	MF	0
GO:0008442	1	0.993841	0	2	3-hydroxyisobutyrate dehydrogenase activity	MF	0
GO:0008446	1	0.996916	0	1	GDP-mannose 4,6-dehydratase activity	MF	0
GO:0008448	1	0.996916	0	1	N-acetylglucosamine-6-phosphate deacetylase activity	MF	0
GO:0008449	1	0.996916	0	1	N-acetylglucosamine-6-sulfatase activity	MF	0
GO:0008452	1	0.996916	0	1	RNA ligase activity	MF	0
GO:0008455	1	0.996916	0	1	alpha-1,6-mannosylglycoprotein 2-beta-N-acetylglucosaminyltransferase activity	MF	0
GO:0008474	1	0.984673	0	5	palmitoyl-(protein) hydrolase activity	MF	0
GO:0008475	1	0.996916	0	1	procollagen-lysine 5-dioxygenase activity	MF	0
GO:0008478	1	0.996916	0	1	pyridoxal kinase activity	MF	0
GO:0008479	1	0.993841	0	2	queuine tRNA-ribosyltransferase activity	MF	0
GO:0008483	1	0.966587	0	11	transaminase activity	MF	0
GO:0008484	1	0.925645	0	25	sulfuric ester hydrolase activity	MF	0
GO:0008488	1	0.996916	0	1	gamma-glutamyl carboxylase activity	MF	0
GO:0008495	1	0.996916	0	1	protoheme IX farnesyltransferase activity	MF	0
GO:0008508	1	0.990776	0	3	bile acid:sodium symporter activity	MF	0
GO:0008519	1	0.972579	0	9	ammonium transmembrane transporter activity	MF	0
GO:0008521	1	0.996916	0	1	acetyl-CoA transporter activity	MF	0
GO:0008531	1	0.993841	0	2	riboflavin kinase activity	MF	0
GO:0008534	1	0.996916	0	1	oxidized purine nucleobase lesion DNA N-glycosylase activity	MF	0
GO:0008535	1	0.996916	0	1	respiratory chain complex IV assembly	BP	0
GO:0008536	1	0.96063	0	13	Ran GTPase binding	MF	0
GO:0008537	1	0.996916	0	1	proteasome activator complex	CC	0
GO:0008543	1	0.996916	0	1	fibroblast growth factor receptor signaling pathway	BP	0
GO:0008565	1	0.934272	0	22	protein transporter activity	MF	0
GO:0008568	1	0.993841	0	2	microtubule-severing ATPase activity	MF	0
GO:0008601	1	0.98772	0	4	protein phosphatase type 2A regulator activity	MF	0
GO:0008603	1	0.972579	0	9	cAMP-dependent protein kinase regulator activity	MF	0
GO:0008610	1	0.996916	0	1	lipid biosynthetic process	BP	0
GO:0008612	1	0.981636	0	6	peptidyl-lysine modification to peptidyl-hypusine	BP	0
GO:0008615	1	0.996916	0	1	pyridoxine biosynthetic process	BP	0
GO:0008616	1	0.993841	0	2	queuosine biosynthetic process	BP	0
GO:0008641	1	0.978608	0	7	small protein activating enzyme activity	MF	0
GO:0008643	1	0.984673	0	5	carbohydrate transport	BP	0
GO:0008649	1	0.990776	0	3	rRNA methyltransferase activity	MF	0
GO:0008654	1	0.963604	0	12	phospholipid biosynthetic process	BP	0
GO:0008705	1	0.996916	0	1	methionine synthase activity	MF	0
GO:0008745	1	0.972579	0	9	N-acetylmuramoyl-L-alanine amidase activity	MF	0
GO:0008746	1	0.996916	0	1	NAD(P)+ transhydrogenase activity	MF	0
GO:0008750	1	0.996916	0	1	NAD(P)+ transhydrogenase (AB-specific) activity	MF	0
GO:0008757	1	0.972579	0	9	S-adenosylmethionine-dependent methyltransferase activity	MF	0
GO:0008762	1	0.957666	0	14	UDP-N-acetylmuramate dehydrogenase activity	MF	0
GO:0008796	1	0.996916	0	1	bis(5'-nucleosyl)-tetraphosphatase activity	MF	0
GO:0008812	1	0.951764	0	16	choline dehydrogenase activity	MF	0
GO:0008815	1	0.996916	0	1	citrate (pro-3S)-lyase activity	MF	0
GO:0008831	1	0.990776	0	3	dTDP-4-dehydrorhamnose reductase activity	MF	0
GO:0008855	1	0.996916	0	1	exodeoxyribonuclease VII activity	MF	0
GO:0008889	1	0.984673	0	5	glycerophosphodiester phosphodiesterase activity	MF	0
GO:0008890	1	0.996916	0	1	glycine C-acetyltransferase activity	MF	0
GO:0008892	1	0.996916	0	1	guanine deaminase activity	MF	0
GO:0008897	1	0.996916	0	1	holo-[acyl-carrier-protein] synthase activity	MF	0
GO:0008898	1	0.96063	0	13	S-adenosylmethionine-homocysteine S-methyltransferase activity	MF	0
GO:0008963	1	0.996916	0	1	phospho-N-acetylmuramoyl-pentapeptide-transferase activity	MF	0
GO:0009007	1	0.993841	0	2	site-specific DNA-methyltransferase (adenine-specific) activity	MF	0
GO:0009013	1	0.993841	0	2	succinate-semialdehyde dehydrogenase [NAD(P)+] activity	MF	0
GO:0009019	1	0.996916	0	1	tRNA (guanine-N1-)-methyltransferase activity	MF	0
GO:0009045	1	0.996916	0	1	xylose isomerase activity	MF	0
GO:0009052	1	0.996916	0	1	pentose-phosphate shunt, non-oxidative branch	BP	0
GO:0009055	1	0.854087	0	51	electron carrier activity	MF	0
GO:0009056	1	0.996916	0	1	catabolic process	BP	0
GO:0009058	1	0.838363	0	57	biosynthetic process	BP	0
GO:0009059	1	0.996916	0	1	macromolecule biosynthetic process	BP	0
GO:0009060	1	0.984673	0	5	aerobic respiration	BP	0
GO:0009063	1	0.996916	0	1	cellular amino acid catabolic process	BP	0
GO:0009081	1	0.996916	0	1	branched-chain amino acid metabolic process	BP	0
GO:0009086	1	0.978608	0	7	methionine biosynthetic process	BP	0
GO:0009103	1	0.996916	0	1	lipopolysaccharide biosynthetic process	BP	0
GO:0009107	1	0.993841	0	2	lipoate biosynthetic process	BP	0
GO:0009113	1	0.993841	0	2	purine nucleobase biosynthetic process	BP	0
GO:0009116	1	0.954711	0	15	nucleoside metabolic process	BP	0
GO:0009117	1	0.996916	0	1	nucleotide metabolic process	BP	0
GO:0009132	1	0.996916	0	1	nucleoside diphosphate metabolic process	BP	0
GO:0009143	1	0.996916	0	1	nucleoside triphosphate catabolic process	BP	0
GO:0009152	1	0.996916	0	1	purine ribonucleotide biosynthetic process	BP	0
GO:0009156	1	0.996916	0	1	ribonucleoside monophosphate biosynthetic process	BP	0
GO:0009159	1	0.996916	0	1	deoxyribonucleoside monophosphate catabolic process	BP	0
GO:0009165	1	0.984673	0	5	nucleotide biosynthetic process	BP	0
GO:0009166	1	0.981636	0	6	nucleotide catabolic process	BP	0
GO:0009168	1	0.990776	0	3	purine ribonucleoside monophosphate biosynthetic process	BP	0
GO:0009186	1	0.996916	0	1	deoxyribonucleoside diphosphate metabolic process	BP	0
GO:0009190	1	0.908626	0	31	cyclic nucleotide biosynthetic process	BP	0
GO:0009214	1	0.993841	0	2	cyclic nucleotide catabolic process	BP	0
GO:0009231	1	0.993841	0	2	riboflavin biosynthetic process	BP	0
GO:0009235	1	0.996916	0	1	cobalamin metabolic process	BP	0
GO:0009249	1	0.996916	0	1	protein lipoylation	BP	0
GO:0009253	1	0.969578	0	10	peptidoglycan catabolic process	BP	0
GO:0009254	1	0.996916	0	1	peptidoglycan turnover	BP	0
GO:0009258	1	0.996916	0	1	10-formyltetrahydrofolate catabolic process	BP	0
GO:0009264	1	0.996916	0	1	deoxyribonucleotide catabolic process	BP	0
GO:0009306	1	0.996916	0	1	protein secretion	BP	0
GO:0009308	1	0.975589	0	8	amine metabolic process	BP	0
GO:0009311	1	0.993841	0	2	oligosaccharide metabolic process	BP	0
GO:0009312	1	0.996916	0	1	oligosaccharide biosynthetic process	BP	0
GO:0009318	1	0.996916	0	1	exodeoxyribonuclease VII complex	CC	0
GO:0009331	1	0.990776	0	3	glycerol-3-phosphate dehydrogenase complex	CC	0
GO:0009346	1	0.996916	0	1	citrate lyase complex	CC	0
GO:0009378	1	0.996916	0	1	four-way junction helicase activity	MF	0
GO:0009395	1	0.990776	0	3	phospholipid catabolic process	BP	0
GO:0009396	1	0.975589	0	8	folic acid-containing compound biosynthetic process	BP	0
GO:0009405	1	0.984673	0	5	pathogenesis	BP	0
GO:0009408	1	0.98772	0	4	response to heat	BP	0
GO:0009435	1	0.972579	0	9	NAD biosynthetic process	BP	0
GO:0009443	1	0.996916	0	1	pyridoxal 5'-phosphate salvage	BP	0
GO:0009448	1	0.996916	0	1	gamma-aminobutyric acid metabolic process	BP	0
GO:0009450	1	0.993841	0	2	gamma-aminobutyric acid catabolic process	BP	0
GO:0009451	1	0.957666	0	14	RNA modification	BP	0
GO:0009452	1	0.993841	0	2	7-methylguanosine RNA capping	BP	0
GO:0009507	1	0.996916	0	1	chloroplast	CC	0
GO:0009607	1	0.872799	0	44	response to biotic stimulus	BP	0
GO:0009882	1	0.993841	0	2	blue light photoreceptor activity	MF	0
GO:0009890	1	0.993841	0	2	negative regulation of biosynthetic process	BP	0
GO:0009916	1	0.993841	0	2	alternative oxidase activity	MF	0
GO:0009966	1	0.984673	0	5	regulation of signal transduction	BP	0
GO:0009972	1	0.993841	0	2	cytidine deamination	BP	0
GO:0009982	1	0.96063	0	13	pseudouridine synthase activity	MF	0
GO:0010038	1	0.98772	0	4	response to metal ion	BP	0
GO:0010181	1	0.975589	0	8	FMN binding	MF	0
GO:0010452	1	0.996916	0	1	histone H3-K36 methylation	BP	0
GO:0010506	1	0.996916	0	1	regulation of autophagy	BP	0
GO:0010508	1	0.990776	0	3	positive regulation of autophagy	BP	0
GO:0010826	1	0.996916	0	1	negative regulation of centrosome duplication	BP	0
GO:0015016	1	0.996916	0	1	[heparan sulfate]-glucosamine N-sulfotransferase activity	MF	0
GO:0015018	1	0.996916	0	1	galactosylgalactosylxylosylprotein 3-beta-glucuronosyltransferase activity	MF	0
GO:0015054	1	0.993841	0	2	gastrin receptor activity	MF	0
GO:0015074	1	0.516129	0	213	DNA integration	BP	0
GO:0015077	1	0.996916	0	1	monovalent inorganic cation transmembrane transporter activity	MF	0
GO:0015095	1	0.984673	0	5	magnesium ion transmembrane transporter activity	MF	0
GO:0015116	1	0.975589	0	8	sulfate transmembrane transporter activity	MF	0
GO:0015171	1	0.954711	0	15	amino acid transmembrane transporter activity	MF	0
GO:0015232	1	0.996916	0	1	heme transporter activity	MF	0
GO:0015238	1	0.993841	0	2	drug transmembrane transporter activity	MF	0
GO:0015267	1	0.996916	0	1	channel activity	MF	0
GO:0015269	1	0.966587	0	11	calcium-activated potassium channel activity	MF	0
GO:0015297	1	0.996916	0	1	antiporter activity	MF	0
GO:0015299	1	0.96063	0	13	solute:proton antiporter activity	MF	0
GO:0015321	1	0.993841	0	2	sodium-dependent phosphate transmembrane transporter activity	MF	0
GO:0015377	1	0.990776	0	3	cation:chloride symporter activity	MF	0
GO:0015379	1	0.993841	0	2	potassium:chloride symporter activity	MF	0
GO:0015385	1	0.969578	0	10	sodium:proton antiporter activity	MF	0
GO:0015450	1	0.98772	0	4	P-P-bond-hydrolysis-driven protein transmembrane transporter activity	MF	0
GO:0015485	1	0.993841	0	2	cholesterol binding	MF	0
GO:0015578	1	0.996916	0	1	mannose transmembrane transporter activity	MF	0
GO:0015629	1	0.966587	0	11	actin cytoskeleton	CC	0
GO:0015631	1	0.975589	0	8	tubulin binding	MF	0
GO:0015667	1	0.993841	0	2	site-specific DNA-methyltransferase (cytosine-N4-specific) activity	MF	0
GO:0015671	1	0.951764	0	16	oxygen transport	BP	0
GO:0015672	1	0.993841	0	2	monovalent inorganic cation transport	BP	0
GO:0015693	1	0.984673	0	5	magnesium ion transport	BP	0
GO:0015696	1	0.972579	0	9	ammonium transport	BP	0
GO:0015761	1	0.996916	0	1	mannose transport	BP	0
GO:0015780	1	0.993841	0	2	nucleotide-sugar transport	BP	0
GO:0015886	1	0.996916	0	1	heme transport	BP	0
GO:0015889	1	0.996916	0	1	cobalamin transport	BP	0
GO:0015893	1	0.996916	0	1	drug transport	BP	0
GO:0015914	1	0.975589	0	8	phospholipid transport	BP	0
GO:0015923	1	0.972579	0	9	mannosidase activity	MF	0
GO:0015930	1	0.996916	0	1	glutamate synthase activity	MF	0
GO:0015934	1	0.940067	0	20	large ribosomal subunit	CC	0
GO:0015936	1	0.996916	0	1	coenzyme A metabolic process	BP	0
GO:0015937	1	0.98772	0	4	coenzyme A biosynthetic process	BP	0
GO:0015986	1	0.917096	0	28	ATP synthesis coupled proton transport	BP	0
GO:0015992	1	0.978608	0	7	proton transport	BP	0
GO:0015996	1	0.996916	0	1	chlorophyll catabolic process	BP	0
GO:0016010	1	0.993841	0	2	dystrophin-associated glycoprotein complex	CC	0
GO:0016012	1	0.990776	0	3	sarcoglycan complex	CC	0
GO:0016040	1	0.996916	0	1	glutamate synthase (NADH) activity	MF	0
GO:0016042	1	0.963604	0	12	lipid catabolic process	BP	0
GO:0016043	1	0.963604	0	12	cellular component organization	BP	0
GO:0016055	1	0.957666	0	14	Wnt signaling pathway	BP	0
GO:0016070	1	0.993841	0	2	RNA metabolic process	BP	0
GO:0016075	1	0.996916	0	1	rRNA catabolic process	BP	0
GO:0016125	1	0.98772	0	4	sterol metabolic process	BP	0
GO:0016149	1	0.993841	0	2	translation release factor activity, codon specific	MF	0
GO:0016151	1	0.996916	0	1	nickel cation binding	MF	0
GO:0016155	1	0.996916	0	1	formyltetrahydrofolate dehydrogenase activity	MF	0
GO:0016180	1	0.990776	0	3	snRNA processing	BP	0
GO:0016192	1	0.790426	0	76	vesicle-mediated transport	BP	0
GO:0016208	1	0.993841	0	2	AMP binding	MF	0
GO:0016209	1	0.981636	0	6	antioxidant activity	MF	0
GO:0016226	1	0.969578	0	10	iron-sulfur cluster assembly	BP	0
GO:0016255	1	0.993841	0	2	attachment of GPI anchor to protein	BP	0
GO:0016272	1	0.966587	0	11	prefoldin complex	CC	0
GO:0016286	1	0.975589	0	8	small conductance calcium-activated potassium channel activity	MF	0
GO:0016295	1	0.996916	0	1	myristoyl-[acyl-carrier-protein] hydrolase activity	MF	0
GO:0016296	1	0.996916	0	1	palmitoyl-[acyl-carrier-protein] hydrolase activity	MF	0
GO:0016297	1	0.996916	0	1	acyl-[acyl-carrier-protein] hydrolase activity	MF	0
GO:0016298	1	0.996916	0	1	lipase activity	MF	0
GO:0016301	1	0.937165	0	21	kinase activity	MF	0
GO:0016303	1	0.996916	0	1	1-phosphatidylinositol-3-kinase activity	MF	0
GO:0016307	1	0.981636	0	6	phosphatidylinositol phosphate kinase activity	MF	0
GO:0016310	1	0.993841	0	2	phosphorylation	BP	0
GO:0016415	1	0.996916	0	1	octanoyltransferase activity	MF	0
GO:0016422	1	0.996916	0	1	mRNA (2'-O-methyladenosine-N6-)-methyltransferase activity	MF	0
GO:0016428	1	0.996916	0	1	tRNA (cytosine-5-)-methyltransferase activity	MF	0
GO:0016429	1	0.996916	0	1	tRNA (adenine-N1-)-methyltransferase activity	MF	0
GO:0016433	1	0.993841	0	2	rRNA (adenine) methyltransferase activity	MF	0
GO:0016442	1	0.996916	0	1	RISC complex	CC	0
GO:0016459	1	0.854087	0	51	myosin complex	CC	0
GO:0016471	1	0.996916	0	1	vacuolar proton-transporting V-type ATPase complex	CC	0
GO:0016480	1	0.996916	0	1	negative regulation of transcription from RNA polymerase III promoter	BP	0
GO:0016485	1	0.993841	0	2	protein processing	BP	0
GO:0016499	1	0.996916	0	1	orexin receptor activity	MF	0
GO:0016500	1	0.990776	0	3	protein-hormone receptor activity	MF	0
GO:0016507	1	0.996916	0	1	mitochondrial fatty acid beta-oxidation multienzyme complex	CC	0
GO:0016525	1	0.922787	0	26	negative regulation of angiogenesis	BP	0
GO:0016531	1	0.996916	0	1	copper chaperone activity	MF	0
GO:0016533	1	0.996916	0	1	cyclin-dependent protein kinase 5 holoenzyme complex	CC	0
GO:0016534	1	0.996916	0	1	cyclin-dependent protein kinase 5 activator activity	MF	0
GO:0016538	1	0.972579	0	9	cyclin-dependent protein serine/threonine kinase regulator activity	MF	0
GO:0016539	1	0.996916	0	1	intein-mediated protein splicing	BP	0
GO:0016559	1	0.993841	0	2	peroxisome fission	BP	0
GO:0016560	1	0.996916	0	1	protein import into peroxisome matrix, docking	BP	0
GO:0016568	1	0.98772	0	4	NA	NA	0
GO:0016570	1	0.996916	0	1	histone modification	BP	0
GO:0016573	1	0.990776	0	3	histone acetylation	BP	0
GO:0016575	1	0.990776	0	3	histone deacetylation	BP	0
GO:0016591	1	0.990776	0	3	DNA-directed RNA polymerase II, holoenzyme	CC	0
GO:0016592	1	0.945898	0	18	mediator complex	CC	0
GO:0016597	1	0.98772	0	4	amino acid binding	MF	0
GO:0016598	1	0.990776	0	3	protein arginylation	BP	0
GO:0016602	1	0.990776	0	3	CCAAT-binding factor complex	CC	0
GO:0016607	1	0.996916	0	1	nuclear speck	CC	0
GO:0016614	1	0.903021	0	33	oxidoreductase activity, acting on CH-OH group of donors	MF	0
GO:0016615	1	0.996916	0	1	malate dehydrogenase activity	MF	0
GO:0016616	1	0.883672	0	40	oxidoreductase activity, acting on the CH-OH group of donors, NAD or NADP as acceptor	MF	0
GO:0016620	1	0.951764	0	16	oxidoreductase activity, acting on the aldehyde or oxo group of donors, NAD or NADP as acceptor	MF	0
GO:0016624	1	0.984673	0	5	oxidoreductase activity, acting on the aldehyde or oxo group of donors, disulfide as acceptor	MF	0
GO:0016625	1	0.996916	0	1	oxidoreductase activity, acting on the aldehyde or oxo group of donors, iron-sulfur protein as acceptor	MF	0
GO:0016627	1	0.922787	0	26	oxidoreductase activity, acting on the CH-CH group of donors	MF	0
GO:0016628	1	0.990776	0	3	oxidoreductase activity, acting on the CH-CH group of donors, NAD or NADP as acceptor	MF	0
GO:0016638	1	0.993841	0	2	oxidoreductase activity, acting on the CH-NH2 group of donors	MF	0
GO:0016639	1	0.993841	0	2	oxidoreductase activity, acting on the CH-NH2 group of donors, NAD or NADP as acceptor	MF	0
GO:0016641	1	0.981636	0	6	oxidoreductase activity, acting on the CH-NH2 group of donors, oxygen as acceptor	MF	0
GO:0016651	1	0.972579	0	9	oxidoreductase activity, acting on NAD(P)H	MF	0
GO:0016668	1	0.98772	0	4	oxidoreductase activity, acting on a sulfur group of donors, NAD(P) as acceptor	MF	0
GO:0016670	1	0.996916	0	1	oxidoreductase activity, acting on a sulfur group of donors, oxygen as acceptor	MF	0
GO:0016671	1	0.996916	0	1	oxidoreductase activity, acting on a sulfur group of donors, disulfide as acceptor	MF	0
GO:0016702	1	0.940067	0	20	oxidoreductase activity, acting on single donors with incorporation of molecular oxygen, incorporation of two atoms of oxygen	MF	0
GO:0016706	1	0.922787	0	26	oxidoreductase activity, acting on paired donors, with incorporation or reduction of molecular oxygen, 2-oxoglutarate as one donor, and incorporation of one atom each of oxygen into both donors	MF	0
GO:0016712	1	0.98772	0	4	oxidoreductase activity, acting on paired donors, with incorporation or reduction of molecular oxygen, reduced flavin or flavoprotein as one donor, and incorporation of one atom of oxygen	MF	0
GO:0016714	1	0.98772	0	4	oxidoreductase activity, acting on paired donors, with incorporation or reduction of molecular oxygen, reduced pteridine as one donor, and incorporation of one atom of oxygen	MF	0
GO:0016717	1	0.975589	0	8	oxidoreductase activity, acting on paired donors, with oxidation of a pair of donors resulting in the reduction of molecular oxygen to two molecules of water	MF	0
GO:0016740	1	0.905819	0	32	transferase activity	MF	0
GO:0016742	1	0.990776	0	3	hydroxymethyl-, formyl- and related transferase activity	MF	0
GO:0016743	1	0.996916	0	1	carboxyl- or carbamoyltransferase activity	MF	0
GO:0016746	1	0.911441	0	30	transferase activity, transferring acyl groups	MF	0
GO:0016747	1	0.870102	0	45	transferase activity, transferring acyl groups other than amino-acyl groups	MF	0
GO:0016756	1	0.996916	0	1	glutathione gamma-glutamylcysteinyltransferase activity	MF	0
GO:0016758	1	0.931388	0	23	transferase activity, transferring hexosyl groups	MF	0
GO:0016765	1	0.993841	0	2	transferase activity, transferring alkyl or aryl (other than methyl) groups	MF	0
GO:0016772	1	0.17304	0	560	transferase activity, transferring phosphorus-containing groups	MF	0
GO:0016773	1	0.872799	0	44	phosphotransferase activity, alcohol group as acceptor	MF	0
GO:0016776	1	0.98772	0	4	phosphotransferase activity, phosphate group as acceptor	MF	0
GO:0016779	1	0.942978	0	19	nucleotidyltransferase activity	MF	0
GO:0016780	1	0.975589	0	8	phosphotransferase activity, for other substituted phosphate groups	MF	0
GO:0016783	1	0.996916	0	1	sulfurtransferase activity	MF	0
GO:0016785	1	0.990776	0	3	transferase activity, transferring selenium-containing groups	MF	0
GO:0016788	1	0.894678	0	36	hydrolase activity, acting on ester bonds	MF	0
GO:0016790	1	0.978608	0	7	thiolester hydrolase activity	MF	0
GO:0016798	1	0.975589	0	8	hydrolase activity, acting on glycosyl bonds	MF	0
GO:0016799	1	0.978608	0	7	hydrolase activity, hydrolyzing N-glycosyl compounds	MF	0
GO:0016805	1	0.975589	0	8	dipeptidase activity	MF	0
GO:0016811	1	0.978608	0	7	hydrolase activity, acting on carbon-nitrogen (but not peptide) bonds, in linear amides	MF	0
GO:0016812	1	0.984673	0	5	hydrolase activity, acting on carbon-nitrogen (but not peptide) bonds, in cyclic amides	MF	0
GO:0016813	1	0.98772	0	4	hydrolase activity, acting on carbon-nitrogen (but not peptide) bonds, in linear amidines	MF	0
GO:0016814	1	0.975589	0	8	hydrolase activity, acting on carbon-nitrogen (but not peptide) bonds, in cyclic amidines	MF	0
GO:0016817	1	0.880941	0	41	hydrolase activity, acting on acid anhydrides	MF	0
GO:0016818	1	0.951764	0	16	hydrolase activity, acting on acid anhydrides, in phosphorus-containing anhydrides	MF	0
GO:0016820	1	0.966587	0	11	hydrolase activity, acting on acid anhydrides, catalyzing transmembrane movement of substances	MF	0
GO:0016829	1	0.972579	0	9	lyase activity	MF	0
GO:0016830	1	0.996916	0	1	carbon-carbon lyase activity	MF	0
GO:0016836	1	0.996916	0	1	hydro-lyase activity	MF	0
GO:0016841	1	0.996916	0	1	ammonia-lyase activity	MF	0
GO:0016844	1	0.993841	0	2	strictosidine synthase activity	MF	0
GO:0016846	1	0.996916	0	1	carbon-sulfur lyase activity	MF	0
GO:0016849	1	0.908626	0	31	phosphorus-oxygen lyase activity	MF	0
GO:0016853	1	0.925645	0	25	isomerase activity	MF	0
GO:0016857	1	0.978608	0	7	racemase and epimerase activity, acting on carbohydrates and derivatives	MF	0
GO:0016866	1	0.996916	0	1	intramolecular transferase activity	MF	0
GO:0016868	1	0.98772	0	4	intramolecular transferase activity, phosphotransferases	MF	0
GO:0016874	1	0.940067	0	20	ligase activity	MF	0
GO:0016876	1	0.975589	0	8	ligase activity, forming aminoacyl-tRNA and related compounds	MF	0
GO:0016884	1	0.975589	0	8	carbon-nitrogen ligase activity, with glutamine as amido-N-donor	MF	0
GO:0016887	1	0.733713	0	100	ATPase activity	MF	0
GO:0016888	1	0.978608	0	7	endodeoxyribonuclease activity, producing 5'-phosphomonoesters	MF	0
GO:0016891	1	0.990776	0	3	endoribonuclease activity, producing 5'-phosphomonoesters	MF	0
GO:0016901	1	0.993841	0	2	oxidoreductase activity, acting on the CH-OH group of donors, quinone or similar compound as acceptor	MF	0
GO:0016907	1	0.993841	0	2	G-protein coupled acetylcholine receptor activity	MF	0
GO:0016972	1	0.990776	0	3	thiol oxidase activity	MF	0
GO:0016973	1	0.993841	0	2	poly(A)+ mRNA export from nucleus	BP	0
GO:0016987	1	0.993841	0	2	sigma factor activity	MF	0
GO:0016992	1	0.996916	0	1	lipoate synthase activity	MF	0
GO:0016998	1	0.972579	0	9	cell wall macromolecule catabolic process	BP	0
GO:0017022	1	0.993841	0	2	myosin binding	MF	0
GO:0017025	1	0.993841	0	2	TBP-class protein binding	MF	0
GO:0017048	1	0.963604	0	12	Rho GTPase binding	MF	0
GO:0017053	1	0.990776	0	3	transcriptional repressor complex	CC	0
GO:0017056	1	0.996916	0	1	structural constituent of nuclear pore	MF	0
GO:0017057	1	0.993841	0	2	6-phosphogluconolactonase activity	MF	0
GO:0017069	1	0.996916	0	1	snRNA binding	MF	0
GO:0017070	1	0.996916	0	1	U6 snRNA binding	MF	0
GO:0017076	1	0.98772	0	4	purine nucleotide binding	MF	0
GO:0017089	1	0.981636	0	6	glycolipid transporter activity	MF	0
GO:0017108	1	0.993841	0	2	5'-flap endonuclease activity	MF	0
GO:0017111	1	0.564998	0	184	nucleoside-triphosphatase activity	MF	0
GO:0017119	1	0.98772	0	4	Golgi transport complex	CC	0
GO:0017124	1	0.972579	0	9	SH3 domain binding	MF	0
GO:0017127	1	0.993841	0	2	cholesterol transporter activity	MF	0
GO:0017134	1	0.996916	0	1	fibroblast growth factor binding	MF	0
GO:0017137	1	0.981636	0	6	Rab GTPase binding	MF	0
GO:0017150	1	0.990776	0	3	tRNA dihydrouridine synthase activity	MF	0
GO:0017153	1	0.957666	0	14	sodium:dicarboxylate symporter activity	MF	0
GO:0017172	1	0.981636	0	6	cysteine dioxygenase activity	MF	0
GO:0017176	1	0.993841	0	2	phosphatidylinositol N-acetylglucosaminyltransferase activity	MF	0
GO:0017183	1	0.990776	0	3	peptidyl-diphthamide biosynthetic process from peptidyl-histidine	BP	0
GO:0017187	1	0.996916	0	1	peptidyl-glutamic acid carboxylation	BP	0
GO:0018022	1	0.996916	0	1	peptidyl-lysine methylation	BP	0
GO:0018024	1	0.963604	0	12	histone-lysine N-methyltransferase activity	MF	0
GO:0018112	1	0.993841	0	2	proline racemase activity	MF	0
GO:0018149	1	0.975589	0	8	peptide cross-linking	BP	0
GO:0018160	1	0.996916	0	1	peptidyl-pyrromethane cofactor linkage	BP	0
GO:0018193	1	0.993841	0	2	peptidyl-amino acid modification	BP	0
GO:0018279	1	0.996916	0	1	protein N-linked glycosylation via asparagine	BP	0
GO:0018293	1	0.996916	0	1	protein-FAD linkage	BP	0
GO:0018342	1	0.990776	0	3	protein prenylation	BP	0
GO:0018738	1	0.996916	0	1	S-formylglutathione hydrolase activity	MF	0
GO:0019001	1	0.975589	0	8	guanyl nucleotide binding	MF	0
GO:0019008	1	0.993841	0	2	molybdopterin synthase complex	CC	0
GO:0019028	1	0.928512	0	24	viral capsid	CC	0
GO:0019069	1	0.996916	0	1	viral capsid assembly	BP	0
GO:0019079	1	0.990776	0	3	viral genome replication	BP	0
GO:0019135	1	0.996916	0	1	deoxyhypusine monooxygenase activity	MF	0
GO:0019201	1	0.993841	0	2	nucleotide kinase activity	MF	0
GO:0019205	1	0.981636	0	6	nucleobase-containing compound kinase activity	MF	0
GO:0019211	1	0.993841	0	2	phosphatase activator activity	MF	0
GO:0019236	1	0.984673	0	5	response to pheromone	BP	0
GO:0019239	1	0.972579	0	9	deaminase activity	MF	0
GO:0019285	1	0.996916	0	1	glycine betaine biosynthetic process from choline	BP	0
GO:0019307	1	0.996916	0	1	mannose biosynthetic process	BP	0
GO:0019310	1	0.996916	0	1	inositol catabolic process	BP	0
GO:0019318	1	0.981636	0	6	hexose metabolic process	BP	0
GO:0019343	1	0.996916	0	1	cysteine biosynthetic process via cystathionine	BP	0
GO:0019358	1	0.996916	0	1	nicotinate nucleotide salvage	BP	0
GO:0019363	1	0.993841	0	2	pyridine nucleotide biosynthetic process	BP	0
GO:0019370	1	0.984673	0	5	leukotriene biosynthetic process	BP	0
GO:0019427	1	0.993841	0	2	acetyl-CoA biosynthetic process from acetate	BP	0
GO:0019428	1	0.996916	0	1	allantoin biosynthetic process	BP	0
GO:0019432	1	0.996916	0	1	triglyceride biosynthetic process	BP	0
GO:0019441	1	0.975589	0	8	tryptophan catabolic process to kynurenine	BP	0
GO:0019464	1	0.996916	0	1	glycine decarboxylation via glycine cleavage system	BP	0
GO:0019478	1	0.98772	0	4	D-amino acid catabolic process	BP	0
GO:0019538	1	0.98772	0	4	protein metabolic process	BP	0
GO:0019543	1	0.996916	0	1	propionate catabolic process	BP	0
GO:0019556	1	0.996916	0	1	histidine catabolic process to glutamate and formamide	BP	0
GO:0019673	1	0.996916	0	1	GDP-mannose metabolic process	BP	0
GO:0019674	1	0.993841	0	2	NAD metabolic process	BP	0
GO:0019684	1	0.993841	0	2	photosynthesis, light reaction	BP	0
GO:0019700	1	0.993841	0	2	organic phosphonate catabolic process	BP	0
GO:0019722	1	0.990776	0	3	calcium-mediated signaling	BP	0
GO:0019725	1	0.996916	0	1	cellular homeostasis	BP	0
GO:0019799	1	0.996916	0	1	tubulin N-acetyltransferase activity	MF	0
GO:0019805	1	0.996916	0	1	quinolinate biosynthetic process	BP	0
GO:0019825	1	0.951764	0	16	oxygen binding	MF	0
GO:0019829	1	0.954711	0	15	cation-transporting ATPase activity	MF	0
GO:0019843	1	0.931388	0	23	rRNA binding	MF	0
GO:0019867	1	0.996916	0	1	outer membrane	CC	0
GO:0019871	1	0.996916	0	1	sodium channel inhibitor activity	MF	0
GO:0019887	1	0.966587	0	11	protein kinase regulator activity	MF	0
GO:0019898	1	0.942978	0	19	extrinsic component of membrane	CC	0
GO:0019901	1	0.96063	0	13	protein kinase binding	MF	0
GO:0019904	1	0.96063	0	13	protein domain specific binding	MF	0
GO:0019905	1	0.993841	0	2	syntaxin binding	MF	0
GO:0022857	1	0.903021	0	33	transmembrane transporter activity	MF	0
GO:0022891	1	0.966587	0	11	substrate-specific transmembrane transporter activity	MF	0
GO:0022900	1	0.978608	0	7	electron transport chain	BP	0
GO:0022904	1	0.993841	0	2	respiratory electron transport chain	BP	0
GO:0030001	1	0.922787	0	26	metal ion transport	BP	0
GO:0030036	1	0.919937	0	27	actin cytoskeleton organization	BP	0
GO:0030041	1	0.993841	0	2	actin filament polymerization	BP	0
GO:0030042	1	0.990776	0	3	actin filament depolymerization	BP	0
GO:0030054	1	0.996916	0	1	cell junction	CC	0
GO:0030060	1	0.993841	0	2	L-malate dehydrogenase activity	MF	0
GO:0030071	1	0.990776	0	3	regulation of mitotic metaphase/anaphase transition	BP	0
GO:0030077	1	0.993841	0	2	plasma membrane light-harvesting complex	CC	0
GO:0030117	1	0.948826	0	17	membrane coat	CC	0
GO:0030123	1	0.996916	0	1	AP-3 adaptor complex	CC	0
GO:0030126	1	0.990776	0	3	COPI vesicle coat	CC	0
GO:0030127	1	0.975589	0	8	COPII vesicle coat	CC	0
GO:0030130	1	0.984673	0	5	clathrin coat of trans-Golgi network vesicle	CC	0
GO:0030131	1	0.966587	0	11	clathrin adaptor complex	CC	0
GO:0030132	1	0.984673	0	5	clathrin coat of coated pit	CC	0
GO:0030133	1	0.993841	0	2	transport vesicle	CC	0
GO:0030141	1	0.993841	0	2	secretory granule	CC	0
GO:0030145	1	0.963604	0	12	manganese ion binding	MF	0
GO:0030150	1	0.993841	0	2	protein import into mitochondrial matrix	BP	0
GO:0030151	1	0.98772	0	4	molybdenum ion binding	MF	0
GO:0030154	1	0.984673	0	5	cell differentiation	BP	0
GO:0030155	1	0.996916	0	1	regulation of cell adhesion	BP	0
GO:0030158	1	0.996916	0	1	protein xylosyltransferase activity	MF	0
GO:0030163	1	0.972579	0	9	protein catabolic process	BP	0
GO:0030173	1	0.996916	0	1	integral component of Golgi membrane	CC	0
GO:0030176	1	0.98772	0	4	integral component of endoplasmic reticulum membrane	CC	0
GO:0030203	1	0.996916	0	1	glycosaminoglycan metabolic process	BP	0
GO:0030212	1	0.98772	0	4	hyaluronan metabolic process	BP	0
GO:0030234	1	0.978608	0	7	enzyme regulator activity	MF	0
GO:0030247	1	0.966587	0	11	polysaccharide binding	MF	0
GO:0030259	1	0.993841	0	2	lipid glycosylation	BP	0
GO:0030261	1	0.996916	0	1	chromosome condensation	BP	0
GO:0030272	1	0.98772	0	4	5-formyltetrahydrofolate cyclo-ligase activity	MF	0
GO:0030286	1	0.889158	0	38	dynein complex	CC	0
GO:0030301	1	0.990776	0	3	cholesterol transport	BP	0
GO:0030328	1	0.996916	0	1	prenylcysteine catabolic process	BP	0
GO:0030334	1	0.996916	0	1	regulation of cell migration	BP	0
GO:0030337	1	0.996916	0	1	DNA polymerase processivity factor activity	MF	0
GO:0030366	1	0.996916	0	1	molybdopterin synthase activity	MF	0
GO:0030414	1	0.840964	0	56	peptidase inhibitor activity	MF	0
GO:0030429	1	0.996916	0	1	kynureninase activity	MF	0
GO:0030488	1	0.993841	0	2	tRNA methylation	BP	0
GO:0030515	1	0.993841	0	2	snoRNA binding	MF	0
GO:0030529	1	0.903021	0	33	intracellular ribonucleoprotein complex	CC	0
GO:0030554	1	0.957666	0	14	adenyl nucleotide binding	MF	0
GO:0030623	1	0.996916	0	1	U5 snRNA binding	MF	0
GO:0030674	1	0.990776	0	3	protein binding, bridging	MF	0
GO:0030677	1	0.996916	0	1	ribonuclease P complex	CC	0
GO:0030688	1	0.996916	0	1	preribosome, small subunit precursor	CC	0
GO:0030695	1	0.981636	0	6	GTPase regulator activity	MF	0
GO:0030704	1	0.996916	0	1	vitelline membrane formation	BP	0
GO:0030729	1	0.996916	0	1	acetoacetate-CoA ligase activity	MF	0
GO:0030870	1	0.996916	0	1	Mre11 complex	CC	0
GO:0030896	1	0.993841	0	2	checkpoint clamp complex	CC	0
GO:0030904	1	0.996916	0	1	retromer complex	CC	0
GO:0030915	1	0.993841	0	2	Smc5-Smc6 complex	CC	0
GO:0030942	1	0.993841	0	2	endoplasmic reticulum signal peptide binding	MF	0
GO:0030955	1	0.978608	0	7	potassium ion binding	MF	0
GO:0030976	1	0.981636	0	6	thiamine pyrophosphate binding	MF	0
GO:0030983	1	0.972579	0	9	mismatched DNA binding	MF	0
GO:0031011	1	0.993841	0	2	Ino80 complex	CC	0
GO:0031023	1	0.996916	0	1	microtubule organizing center organization	BP	0
GO:0031047	1	0.996916	0	1	gene silencing by RNA	BP	0
GO:0031071	1	0.996916	0	1	cysteine desulfurase activity	MF	0
GO:0031072	1	0.975589	0	8	heat shock protein binding	MF	0
GO:0031083	1	0.993841	0	2	BLOC-1 complex	CC	0
GO:0031105	1	0.98772	0	4	septin complex	CC	0
GO:0031110	1	0.990776	0	3	regulation of microtubule polymerization or depolymerization	BP	0
GO:0031122	1	0.996916	0	1	cytoplasmic microtubule organization	BP	0
GO:0031123	1	0.990776	0	3	RNA 3'-end processing	BP	0
GO:0031124	1	0.996916	0	1	mRNA 3'-end processing	BP	0
GO:0031145	1	0.993841	0	2	anaphase-promoting complex-dependent catabolic process	BP	0
GO:0031167	1	0.996916	0	1	rRNA methylation	BP	0
GO:0031177	1	0.990776	0	3	phosphopantetheine binding	MF	0
GO:0031227	1	0.98772	0	4	intrinsic component of endoplasmic reticulum membrane	CC	0
GO:0031305	1	0.996916	0	1	integral component of mitochondrial inner membrane	CC	0
GO:0031369	1	0.993841	0	2	translation initiation factor binding	MF	0
GO:0031386	1	0.996916	0	1	protein tag	MF	0
GO:0031409	1	0.990776	0	3	pigment binding	MF	0
GO:0031418	1	0.942978	0	19	L-ascorbic acid binding	MF	0
GO:0031419	1	0.990776	0	3	cobalamin binding	MF	0
GO:0031461	1	0.978608	0	7	cullin-RING ubiquitin ligase complex	CC	0
GO:0031491	1	0.996916	0	1	nucleosome binding	MF	0
GO:0031514	1	0.996916	0	1	motile cilium	CC	0
GO:0031515	1	0.996916	0	1	tRNA (m1A) methyltransferase complex	CC	0
GO:0031625	1	0.978608	0	7	ubiquitin protein ligase binding	MF	0
GO:0031683	1	0.975589	0	8	G-protein beta/gamma-subunit complex binding	MF	0
GO:0031929	1	0.996916	0	1	TOR signaling	BP	0
GO:0031931	1	0.996916	0	1	TORC1 complex	CC	0
GO:0031966	1	0.978608	0	7	mitochondrial membrane	CC	0
GO:0032006	1	0.984673	0	5	regulation of TOR signaling	BP	0
GO:0032007	1	0.996916	0	1	negative regulation of TOR signaling	BP	0
GO:0032012	1	0.972579	0	9	regulation of ARF protein signal transduction	BP	0
GO:0032039	1	0.990776	0	3	integrator complex	CC	0
GO:0032040	1	0.975589	0	8	small-subunit processome	CC	0
GO:0032183	1	0.996916	0	1	SUMO binding	MF	0
GO:0032259	1	0.940067	0	20	methylation	BP	0
GO:0032266	1	0.996916	0	1	phosphatidylinositol-3-phosphate binding	MF	0
GO:0032301	1	0.996916	0	1	MutSalpha complex	CC	0
GO:0032302	1	0.996916	0	1	MutSbeta complex	CC	0
GO:0032313	1	0.883672	0	40	NA	NA	0
GO:0032324	1	0.996916	0	1	molybdopterin cofactor biosynthetic process	BP	0
GO:0032403	1	0.996916	0	1	protein complex binding	MF	0
GO:0032465	1	0.996916	0	1	regulation of cytokinesis	BP	0
GO:0032580	1	0.990776	0	3	Golgi cisterna membrane	CC	0
GO:0032775	1	0.993841	0	2	DNA methylation on adenine	BP	0
GO:0032784	1	0.990776	0	3	regulation of DNA-templated transcription, elongation	BP	0
GO:0032786	1	0.996916	0	1	positive regulation of DNA-templated transcription, elongation	BP	0
GO:0032797	1	0.996916	0	1	SMN complex	CC	0
GO:0032923	1	0.993841	0	2	organic phosphonate biosynthetic process	BP	0
GO:0032934	1	0.981636	0	6	sterol binding	MF	0
GO:0032957	1	0.996916	0	1	inositol trisphosphate metabolic process	BP	0
GO:0032981	1	0.996916	0	1	mitochondrial respiratory chain complex I assembly	BP	0
GO:0033014	1	0.981636	0	6	tetrapyrrole biosynthetic process	BP	0
GO:0033130	1	0.996916	0	1	acetylcholine receptor binding	MF	0
GO:0033177	1	0.978608	0	7	proton-transporting two-sector ATPase complex, proton-transporting domain	CC	0
GO:0033178	1	0.978608	0	7	proton-transporting two-sector ATPase complex, catalytic domain	CC	0
GO:0033180	1	0.98772	0	4	proton-transporting V-type ATPase, V1 domain	CC	0
GO:0033227	1	0.993841	0	2	dsRNA transport	BP	0
GO:0033557	1	0.993841	0	2	Slx1-Slx4 complex	CC	0
GO:0033588	1	0.996916	0	1	Elongator holoenzyme complex	CC	0
GO:0033596	1	0.996916	0	1	TSC1-TSC2 complex	CC	0
GO:0033735	1	0.996916	0	1	aspartate dehydrogenase activity	MF	0
GO:0033743	1	0.975589	0	8	peptide-methionine (R)-S-oxide reductase activity	MF	0
GO:0033897	1	0.954711	0	15	ribonuclease T2 activity	MF	0
GO:0033925	1	0.996916	0	1	mannosyl-glycoprotein endo-beta-N-acetylglucosaminidase activity	MF	0
GO:0033971	1	0.990776	0	3	hydroxyisourate hydrolase activity	MF	0
GO:0033980	1	0.993841	0	2	phosphonopyruvate decarboxylase activity	MF	0
GO:0034080	1	0.993841	0	2	CENP-A containing nucleosome assembly	BP	0
GO:0034220	1	0.996916	0	1	ion transmembrane transport	BP	0
GO:0034227	1	0.990776	0	3	tRNA thio-modification	BP	0
GO:0034314	1	0.993841	0	2	Arp2/3 complex-mediated actin nucleation	BP	0
GO:0034427	1	0.996916	0	1	nuclear-transcribed mRNA catabolic process, exonucleolytic, 3'-5'	BP	0
GO:0034450	1	0.993841	0	2	ubiquitin-ubiquitin ligase activity	MF	0
GO:0034453	1	0.993841	0	2	microtubule anchoring	BP	0
GO:0034464	1	0.993841	0	2	BBSome	CC	0
GO:0034477	1	0.996916	0	1	U6 snRNA 3'-end processing	BP	0
GO:0034508	1	0.990776	0	3	centromere complex assembly	BP	0
GO:0034701	1	0.98772	0	4	tripeptidase activity	MF	0
GO:0034720	1	0.996916	0	1	histone H3-K4 demethylation	BP	0
GO:0034755	1	0.993841	0	2	iron ion transmembrane transport	BP	0
GO:0034773	1	0.993841	0	2	histone H4-K20 trimethylation	BP	0
GO:0034968	1	0.981636	0	6	histone lysine methylation	BP	0
GO:0035014	1	0.996916	0	1	phosphatidylinositol 3-kinase regulator activity	MF	0
GO:0035023	1	0.810272	0	68	regulation of Rho protein signal transduction	BP	0
GO:0035058	1	0.996916	0	1	nonmotile primary cilium assembly	BP	0
GO:0035076	1	0.996916	0	1	ecdysone receptor-mediated signaling pathway	BP	0
GO:0035091	1	0.886411	0	39	phosphatidylinositol binding	MF	0
GO:0035299	1	0.993841	0	2	inositol pentakisphosphate 2-kinase activity	MF	0
GO:0035329	1	0.996916	0	1	hippo signaling	BP	0
GO:0035434	1	0.981636	0	6	copper ion transmembrane transport	BP	0
GO:0035556	1	0.495596	0	226	intracellular signal transduction	BP	0
GO:0036038	1	0.996916	0	1	MKS complex	CC	0
GO:0036054	1	0.996916	0	1	protein-malonyllysine demalonylase activity	MF	0
GO:0036055	1	0.996916	0	1	protein-succinyllysine desuccinylase activity	MF	0
GO:0036094	1	0.990776	0	3	small molecule binding	MF	0
GO:0036265	1	0.993841	0	2	RNA (guanine-N7)-methylation	BP	0
GO:0038032	1	0.903021	0	33	termination of G-protein coupled receptor signaling pathway	BP	0
GO:0042026	1	0.996916	0	1	protein refolding	BP	0
GO:0042073	1	0.98772	0	4	intraciliary transport	BP	0
GO:0042132	1	0.996916	0	1	fructose 1,6-bisphosphate 1-phosphatase activity	MF	0
GO:0042138	1	0.996916	0	1	meiotic DNA double-strand break formation	BP	0
GO:0042147	1	0.993841	0	2	retrograde transport, endosome to Golgi	BP	0
GO:0042157	1	0.954711	0	15	lipoprotein metabolic process	BP	0
GO:0042162	1	0.993841	0	2	telomeric DNA binding	MF	0
GO:0042176	1	0.990776	0	3	regulation of protein catabolic process	BP	0
GO:0042246	1	0.975589	0	8	tissue regeneration	BP	0
GO:0042254	1	0.922787	0	26	ribosome biogenesis	BP	0
GO:0042255	1	0.996916	0	1	ribosome assembly	BP	0
GO:0042256	1	0.996916	0	1	mature ribosome assembly	BP	0
GO:0042351	1	0.996916	0	1	'de novo' GDP-L-fucose biosynthetic process	BP	0
GO:0042384	1	0.993841	0	2	cilium assembly	BP	0
GO:0042393	1	0.993841	0	2	histone binding	MF	0
GO:0042450	1	0.996916	0	1	arginine biosynthetic process via ornithine	BP	0
GO:0042555	1	0.981636	0	6	MCM complex	CC	0
GO:0042558	1	0.996916	0	1	pteridine-containing compound metabolic process	BP	0
GO:0042578	1	0.984673	0	5	phosphoric ester hydrolase activity	MF	0
GO:0042602	1	0.996916	0	1	riboflavin reductase (NADPH) activity	MF	0
GO:0042626	1	0.870102	0	45	ATPase activity, coupled to transmembrane movement of substances	MF	0
GO:0042742	1	0.996916	0	1	defense response to bacterium	BP	0
GO:0042765	1	0.98772	0	4	GPI-anchor transamidase complex	CC	0
GO:0042773	1	0.98772	0	4	ATP synthesis coupled electron transport	BP	0
GO:0042779	1	0.996916	0	1	tRNA 3'-trailer cleavage	BP	0
GO:0042799	1	0.993841	0	2	histone methyltransferase activity (H4-K20 specific)	MF	0
GO:0042802	1	0.993841	0	2	identical protein binding	MF	0
GO:0042803	1	0.984673	0	5	protein homodimerization activity	MF	0
GO:0042823	1	0.996916	0	1	pyridoxal phosphate biosynthetic process	BP	0
GO:0042981	1	0.601325	0	164	regulation of apoptotic process	BP	0
GO:0042989	1	0.990776	0	3	sequestering of actin monomers	BP	0
GO:0043015	1	0.996916	0	1	gamma-tubulin binding	MF	0
GO:0043022	1	0.981636	0	6	ribosome binding	MF	0
GO:0043039	1	0.969578	0	10	tRNA aminoacylation	BP	0
GO:0043044	1	0.996916	0	1	ATP-dependent chromatin remodeling	BP	0
GO:0043065	1	0.996916	0	1	positive regulation of apoptotic process	BP	0
GO:0043066	1	0.981636	0	6	negative regulation of apoptotic process	BP	0
GO:0043085	1	0.996916	0	1	positive regulation of catalytic activity	BP	0
GO:0043086	1	0.996916	0	1	negative regulation of catalytic activity	BP	0
GO:0043113	1	0.993841	0	2	receptor clustering	BP	0
GO:0043130	1	0.993841	0	2	ubiquitin binding	MF	0
GO:0043140	1	0.993841	0	2	ATP-dependent 3'-5' DNA helicase activity	MF	0
GO:0043154	1	0.990776	0	3	negative regulation of cysteine-type endopeptidase activity involved in apoptotic process	BP	0
GO:0043161	1	0.996916	0	1	proteasome-mediated ubiquitin-dependent protein catabolic process	BP	0
GO:0043169	1	0.934272	0	22	cation binding	MF	0
GO:0043189	1	0.996916	0	1	H4/H2A histone acetyltransferase complex	CC	0
GO:0043231	1	0.984673	0	5	intracellular membrane-bounded organelle	CC	0
GO:0043234	1	0.889158	0	38	protein complex	CC	0
GO:0043236	1	0.993841	0	2	laminin binding	MF	0
GO:0043395	1	0.993841	0	2	heparan sulfate proteoglycan binding	MF	0
GO:0043461	1	0.996916	0	1	proton-transporting ATP synthase complex assembly	BP	0
GO:0043504	1	0.996916	0	1	mitochondrial DNA repair	BP	0
GO:0043531	1	0.984673	0	5	ADP binding	MF	0
GO:0043546	1	0.996916	0	1	molybdopterin cofactor binding	MF	0
GO:0043547	1	0.996916	0	1	positive regulation of GTPase activity	BP	0
GO:0043564	1	0.996916	0	1	Ku70:Ku80 complex	CC	0
GO:0043626	1	0.996916	0	1	PCNA complex	CC	0
GO:0043631	1	0.98772	0	4	RNA polyadenylation	BP	0
GO:0043666	1	0.996916	0	1	regulation of phosphoprotein phosphatase activity	BP	0
GO:0043828	1	0.993841	0	2	tRNA 2-selenouridine synthase activity	MF	0
GO:0043874	1	0.996916	0	1	acireductone synthase activity	MF	0
GO:0044070	1	0.993841	0	2	regulation of anion transport	BP	0
GO:0044183	1	0.996916	0	1	protein binding involved in protein folding	MF	0
GO:0044205	1	0.996916	0	1	'de novo' UMP biosynthetic process	BP	0
GO:0044212	1	0.990776	0	3	transcription regulatory region DNA binding	MF	0
GO:0044237	1	0.928512	0	24	cellular metabolic process	BP	0
GO:0044249	1	0.993841	0	2	cellular biosynthetic process	BP	0
GO:0044255	1	0.993841	0	2	cellular lipid metabolic process	BP	0
GO:0044262	1	0.98772	0	4	cellular carbohydrate metabolic process	BP	0
GO:0044267	1	0.954711	0	15	cellular protein metabolic process	BP	0
GO:0044341	1	0.993841	0	2	sodium-dependent phosphate transport	BP	0
GO:0044599	1	0.993841	0	2	AP-5 adaptor complex	CC	0
GO:0045010	1	0.996916	0	1	actin nucleation	BP	0
GO:0045017	1	0.993841	0	2	glycerolipid biosynthetic process	BP	0
GO:0045046	1	0.996916	0	1	protein import into peroxisome membrane	BP	0
GO:0045116	1	0.996916	0	1	protein neddylation	BP	0
GO:0045145	1	0.996916	0	1	single-stranded DNA 5'-3' exodeoxyribonuclease activity	MF	0
GO:0045156	1	0.993841	0	2	electron transporter, transferring electrons within the cyclic electron transport pathway of photosynthesis activity	MF	0
GO:0045181	1	0.996916	0	1	glutamate synthase activity, NAD(P)H as acceptor	MF	0
GO:0045211	1	0.940067	0	20	postsynaptic membrane	CC	0
GO:0045226	1	0.990776	0	3	extracellular polysaccharide biosynthetic process	BP	0
GO:0045239	1	0.996916	0	1	tricarboxylic acid cycle enzyme complex	CC	0
GO:0045252	1	0.996916	0	1	oxoglutarate dehydrogenase complex	CC	0
GO:0045254	1	0.996916	0	1	pyruvate dehydrogenase complex	CC	0
GO:0045261	1	0.981636	0	6	proton-transporting ATP synthase complex, catalytic core F(1)	CC	0
GO:0045263	1	0.972579	0	9	proton-transporting ATP synthase complex, coupling factor F(o)	CC	0
GO:0045281	1	0.996916	0	1	succinate dehydrogenase complex	CC	0
GO:0045296	1	0.993841	0	2	cadherin binding	MF	0
GO:0045329	1	0.996916	0	1	carnitine biosynthetic process	BP	0
GO:0045596	1	0.993841	0	2	negative regulation of cell differentiation	BP	0
GO:0045765	1	0.996916	0	1	regulation of angiogenesis	BP	0
GO:0045892	1	0.984673	0	5	negative regulation of transcription, DNA-templated	BP	0
GO:0045893	1	0.981636	0	6	positive regulation of transcription, DNA-templated	BP	0
GO:0045900	1	0.996916	0	1	negative regulation of translational elongation	BP	0
GO:0045901	1	0.98772	0	4	positive regulation of translational elongation	BP	0
GO:0045905	1	0.98772	0	4	positive regulation of translational termination	BP	0
GO:0045944	1	0.996916	0	1	positive regulation of transcription from RNA polymerase II promoter	BP	0
GO:0045947	1	0.996916	0	1	negative regulation of translational initiation	BP	0
GO:0045980	1	0.981636	0	6	negative regulation of nucleotide metabolic process	BP	0
GO:0045995	1	0.996916	0	1	regulation of embryonic development	BP	0
GO:0046034	1	0.984673	0	5	ATP metabolic process	BP	0
GO:0046080	1	0.98772	0	4	dUTP metabolic process	BP	0
GO:0046168	1	0.98772	0	4	glycerol-3-phosphate catabolic process	BP	0
GO:0046294	1	0.996916	0	1	formaldehyde catabolic process	BP	0
GO:0046332	1	0.996916	0	1	SMAD binding	MF	0
GO:0046422	1	0.996916	0	1	violaxanthin de-epoxidase activity	MF	0
GO:0046439	1	0.981636	0	6	L-cysteine metabolic process	BP	0
GO:0046470	1	0.996916	0	1	phosphatidylcholine metabolic process	BP	0
GO:0046488	1	0.981636	0	6	phosphatidylinositol metabolic process	BP	0
GO:0046654	1	0.996916	0	1	tetrahydrofolate biosynthetic process	BP	0
GO:0046835	1	0.993841	0	2	carbohydrate phosphorylation	BP	0
GO:0046836	1	0.981636	0	6	glycolipid transport	BP	0
GO:0046847	1	0.972579	0	9	filopodium assembly	BP	0
GO:0046854	1	0.984673	0	5	phosphatidylinositol phosphorylation	BP	0
GO:0046856	1	0.972579	0	9	phosphatidylinositol dephosphorylation	BP	0
GO:0046873	1	0.942978	0	19	metal ion transmembrane transporter activity	MF	0
GO:0046907	1	0.981636	0	6	intracellular transport	BP	0
GO:0046912	1	0.993841	0	2	transferase activity, transferring acyl groups, acyl groups converted into alkyl on transfer	MF	0
GO:0046914	1	0.993841	0	2	transition metal ion binding	MF	0
GO:0046923	1	0.993841	0	2	ER retention sequence binding	MF	0
GO:0046930	1	0.996916	0	1	pore complex	CC	0
GO:0046931	1	0.996916	0	1	pore complex assembly	BP	0
GO:0046933	1	0.966587	0	11	proton-transporting ATP synthase activity, rotational mechanism	MF	0
GO:0046938	1	0.996916	0	1	phytochelatin biosynthetic process	BP	0
GO:0046939	1	0.993841	0	2	nucleotide phosphorylation	BP	0
GO:0046952	1	0.996916	0	1	ketone body catabolic process	BP	0
GO:0046961	1	0.957666	0	14	proton-transporting ATPase activity, rotational mechanism	MF	0
GO:0046975	1	0.996916	0	1	histone methyltransferase activity (H3-K36 specific)	MF	0
GO:0046982	1	0.867412	0	46	protein heterodimerization activity	MF	0
GO:0047134	1	0.996916	0	1	protein-disulfide reductase activity	MF	0
GO:0047150	1	0.984673	0	5	betaine-homocysteine S-methyltransferase activity	MF	0
GO:0047304	1	0.996916	0	1	2-aminoethylphosphonate-pyruvate transaminase activity	MF	0
GO:0047325	1	0.996916	0	1	inositol tetrakisphosphate 1-kinase activity	MF	0
GO:0047429	1	0.996916	0	1	nucleoside-triphosphate diphosphatase activity	MF	0
GO:0047547	1	0.996916	0	1	2-methylcitrate dehydratase activity	MF	0
GO:0047746	1	0.996916	0	1	chlorophyllase activity	MF	0
GO:0047750	1	0.98772	0	4	cholestenol delta-isomerase activity	MF	0
GO:0047800	1	0.996916	0	1	cysteamine dioxygenase activity	MF	0
GO:0047961	1	0.993841	0	2	glycine N-acyltransferase activity	MF	0
GO:0048013	1	0.996916	0	1	ephrin receptor signaling pathway	BP	0
GO:0048015	1	0.996916	0	1	phosphatidylinositol-mediated signaling	BP	0
GO:0048029	1	0.990776	0	3	monosaccharide binding	MF	0
GO:0048034	1	0.996916	0	1	heme O biosynthetic process	BP	0
GO:0048037	1	0.963604	0	12	cofactor binding	MF	0
GO:0048038	1	0.957666	0	14	quinone binding	MF	0
GO:0048193	1	0.996916	0	1	Golgi vesicle transport	BP	0
GO:0048278	1	0.996916	0	1	vesicle docking	BP	0
GO:0048280	1	0.996916	0	1	vesicle fusion with Golgi apparatus	BP	0
GO:0048312	1	0.996916	0	1	intracellular distribution of mitochondria	BP	0
GO:0048384	1	0.996916	0	1	retinoic acid receptor signaling pathway	BP	0
GO:0048478	1	0.996916	0	1	replication fork protection	BP	0
GO:0048500	1	0.984673	0	5	signal recognition particle	CC	0
GO:0048515	1	0.996916	0	1	spermatid differentiation	BP	0
GO:0048598	1	0.996916	0	1	embryonic morphogenesis	BP	0
GO:0048870	1	0.996916	0	1	cell motility	BP	0
GO:0050080	1	0.996916	0	1	malonyl-CoA decarboxylase activity	MF	0
GO:0050113	1	0.996916	0	1	inositol oxygenase activity	MF	0
GO:0050144	1	0.996916	0	1	nucleoside deoxyribosyltransferase activity	MF	0
GO:0050188	1	0.996916	0	1	phosphoenolpyruvate mutase activity	MF	0
GO:0050194	1	0.996916	0	1	phosphonoacetaldehyde hydrolase activity	MF	0
GO:0050353	1	0.996916	0	1	trimethyllysine dioxygenase activity	MF	0
GO:0050577	1	0.996916	0	1	GDP-L-fucose synthase activity	MF	0
GO:0050660	1	0.773454	0	83	flavin adenine dinucleotide binding	MF	0
GO:0050661	1	0.903021	0	33	NADP binding	MF	0
GO:0050662	1	0.917096	0	28	coenzyme binding	MF	0
GO:0050750	1	0.996916	0	1	low-density lipoprotein particle receptor binding	MF	0
GO:0050790	1	0.993841	0	2	regulation of catalytic activity	BP	0
GO:0050793	1	0.996916	0	1	regulation of developmental process	BP	0
GO:0050819	1	0.996916	0	1	negative regulation of coagulation	BP	0
GO:0050829	1	0.993841	0	2	defense response to Gram-negative bacterium	BP	0
GO:0050830	1	0.993841	0	2	defense response to Gram-positive bacterium	BP	0
GO:0050832	1	0.996916	0	1	defense response to fungus	BP	0
GO:0050897	1	0.996916	0	1	cobalt ion binding	MF	0
GO:0051013	1	0.990776	0	3	microtubule severing	BP	0
GO:0051015	1	0.98772	0	4	actin filament binding	MF	0
GO:0051028	1	0.996916	0	1	mRNA transport	BP	0
GO:0051033	1	0.993841	0	2	RNA transmembrane transporter activity	MF	0
GO:0051056	1	0.908626	0	31	regulation of small GTPase mediated signal transduction	BP	0
GO:0051082	1	0.856736	0	50	unfolded protein binding	MF	0
GO:0051085	1	0.990776	0	3	chaperone mediated protein folding requiring cofactor	BP	0
GO:0051087	1	0.975589	0	8	chaperone binding	MF	0
GO:0051090	1	0.993841	0	2	regulation of sequence-specific DNA binding transcription factor activity	BP	0
GO:0051103	1	0.98772	0	4	DNA ligation involved in DNA repair	BP	0
GO:0051205	1	0.993841	0	2	protein insertion into membrane	BP	0
GO:0051225	1	0.98772	0	4	spindle assembly	BP	0
GO:0051258	1	0.889158	0	38	protein polymerization	BP	0
GO:0051259	1	0.993841	0	2	protein oligomerization	BP	0
GO:0051260	1	0.911441	0	30	protein homooligomerization	BP	0
GO:0051262	1	0.990776	0	3	protein tetramerization	BP	0
GO:0051276	1	0.981636	0	6	chromosome organization	BP	0
GO:0051287	1	0.928512	0	24	NAD binding	MF	0
GO:0051289	1	0.996916	0	1	protein homotetramerization	BP	0
GO:0051297	1	0.981636	0	6	centrosome organization	BP	0
GO:0051301	1	0.996916	0	1	cell division	BP	0
GO:0051302	1	0.98772	0	4	regulation of cell division	BP	0
GO:0051381	1	0.996916	0	1	histamine binding	MF	0
GO:0051382	1	0.990776	0	3	kinetochore assembly	BP	0
GO:0051536	1	0.897451	0	35	iron-sulfur cluster binding	MF	0
GO:0051537	1	0.937165	0	21	2 iron, 2 sulfur cluster binding	MF	0
GO:0051539	1	0.966587	0	11	4 iron, 4 sulfur cluster binding	MF	0
GO:0051607	1	0.996916	0	1	defense response to virus	BP	0
GO:0051725	1	0.996916	0	1	protein de-ADP-ribosylation	BP	0
GO:0051726	1	0.957666	0	14	regulation of cell cycle	BP	0
GO:0051861	1	0.981636	0	6	glycolipid binding	MF	0
GO:0051903	1	0.996916	0	1	S-(hydroxymethyl)glutathione dehydrogenase activity	MF	0
GO:0051920	1	0.981636	0	6	peroxiredoxin activity	MF	0
GO:0052331	1	0.996916	0	1	hemolysis in other organism involved in symbiotic interaction	BP	0
GO:0052689	1	0.990776	0	3	carboxylic ester hydrolase activity	MF	0
GO:0052725	1	0.996916	0	1	inositol-1,3,4-trisphosphate 6-kinase activity	MF	0
GO:0052726	1	0.996916	0	1	inositol-1,3,4-trisphosphate 5-kinase activity	MF	0
GO:0052861	1	0.996916	0	1	glucan endo-1,3-beta-glucanase activity, C-3 substituted reducing group	MF	0
GO:0052862	1	0.996916	0	1	glucan endo-1,4-beta-glucanase activity, C-3 substituted reducing group	MF	0
GO:0055070	1	0.996916	0	1	copper ion homeostasis	BP	0
GO:0070008	1	0.993841	0	2	serine-type exopeptidase activity	MF	0
GO:0070026	1	0.996916	0	1	nitric oxide binding	MF	0
GO:0070140	1	0.996916	0	1	SUMO-specific isopeptidase activity	MF	0
GO:0070290	1	0.993841	0	2	N-acylphosphatidylethanolamine-specific phospholipase D activity	MF	0
GO:0070329	1	0.993841	0	2	tRNA seleno-modification	BP	0
GO:0070403	1	0.951764	0	16	NAD+ binding	MF	0
GO:0070409	1	0.996916	0	1	carbamoyl phosphate biosynthetic process	BP	0
GO:0070461	1	0.996916	0	1	SAGA-type complex	CC	0
GO:0070588	1	0.928512	0	24	calcium ion transmembrane transport	BP	0
GO:0070652	1	0.98772	0	4	HAUS complex	CC	0
GO:0070694	1	0.996916	0	1	deoxyribonucleoside 5'-monophosphate N-glycosidase activity	MF	0
GO:0070985	1	0.996916	0	1	TFIIK complex	CC	0
GO:0071157	1	0.996916	0	1	negative regulation of cell cycle arrest	BP	0
GO:0071203	1	0.98772	0	4	WASH complex	CC	0
GO:0071805	1	0.975589	0	8	potassium ion transmembrane transport	BP	0
GO:0071929	1	0.996916	0	1	alpha-tubulin acetylation	BP	0
GO:0071949	1	0.993841	0	2	FAD binding	MF	0
GO:0072488	1	0.993841	0	2	ammonium transmembrane transport	BP	0
GO:0072588	1	0.993841	0	2	box H/ACA RNP complex	CC	0
GO:0072669	1	0.993841	0	2	tRNA-splicing ligase complex	CC	0
GO:0080019	1	0.993841	0	2	fatty-acyl-CoA reductase (alcohol-forming) activity	MF	0
GO:0090116	1	0.996916	0	1	C-5 methylation of cytosine	BP	0
GO:0090124	1	0.993841	0	2	N-4 methylation of cytosine	BP	0
GO:0097056	1	0.996916	0	1	selenocysteinyl-tRNA(Sec) biosynthetic process	BP	0
GO:0097361	1	0.996916	0	1	CIA complex	CC	0
GO:0098519	1	0.996916	0	1	nucleotide phosphatase activity, acting on free nucleotides	MF	0
GO:2001070	1	0.990776	0	3	starch binding	MF	0
